# Supplementary material for: Metabolome response to temperature-induced virulence gene expression in two genotypes of pathogenic Vibrio parahaemolyticus
Source: BMC Microbiol. 2016 Apr 26;16:75. doi: 10.1186/s12866-016-0688-5 (PMC4845332; doi:10.1186/s12866-016-0688-5)
Supplement: Additional file 1: Table S1. — Relative concentration of metabolites identified in Vibrio parahaemolyticus ATCC33846. (XLSX 123 kb). [file 12866_2016_688_MOESM1_ESM.xlsx]

## Sheet: Sheet1
MarkerLynx XS Marker Report
Metabolites	Ret. Time	m/z	4oC-1	4oC-2	4oC-3	25oC-1	25oC-2	25oC-3	37oC-1	37oC-2	37oC-3
Diammonium sulfide	7.6393	69.0721	0	1.188	0	1.0077	0.8295	0.8699	1.1115	1.0381	1.1513
Methanedithiol	1.0132	78.9575	0	0	0	0.6416	0.547	0.6109	2.0517	1.9278	2.0948
Hydrogen sulfite	0.8822	79.956	4.9131	4.6572	4.9921	3.7127	4.1273	3.4243	2.912	2.9389	2.9839
Pyridine	0.8025	80.0474	12.4785	14.0943	14.297	10.4686	9.8525	9.672	11.0253	11.0393	11.3738
3-Methylcyclopentene	7.6261	83.085	1.5417	1.647	1.2791	1.4008	1.4566	1.4646	1.679	0	1.5299
Strontium	0.8758	86.6644	0	1.7389	0	1.4779	0.1969	0	0.2004	0.1111	0.253
1-Mercapto-5-propanone	10.5209	89.0129	0.4451	0.376	0.4144	2.2744	2.0062	2.0747	3.3452	2.9872	2.7696
utrescine	12.598	89.5061	3.7567	4.6462	4.7818	3.2387	3.228	3.369	3.7215	3.5608	3.571
Zirconium	12.5662	90.5111	4.8484	4.4458	4.2672	3.5185	4.0737	3.6988	3.8757	3.8709	4.1781
Oxalic acid	12.5262	90.9783	11.857	11.908	10.1473	10.1646	10.1899	9.92	9.7694	10.2916	9.886
1,3-Butanediol	12.5566	91.5046	1.5776	1.8923	1.5604	1.5233	1.3654	1.4211	1.6072	1.6679	1.6415
Bromomethane	0.877	92.927	0	0	0	5.0794	4.6187	4.8562	5.0149	4.1123	6.1741
Phosphate	0.9348	93.9716	0	0	0	0.8424	0.1574	0.8197	0.9571	0.9372	0.8976
Methaneselenol	0.8801	94.9244	0	0	0	3.5058	3.2758	3.6657	4.8041	3.478	4.4216
1-Methyl-1,3-cyclohexadiene	6.4283	95.0871	1.2114	1.0371	1.2764	0.9917	1.5441	0.9872	1.4866	1.5444	1.5661
1,3-Dichloroethane	0.8238	96.9583	0.1664	0	0.1862	2.4853	2.0316	2.0817	0	0	0
1,2-Dichloroethane	1.3107	96.9596	0	0	0	0.8986	0.5652	0.8847	1.9966	1.8404	1.7614
Hydrogen phosphate	12.6844	96.9631	1.4071	1.8075	1.4601	1.0869	1.5272	1.178	1.3932	1.3113	1.303
2,5-Dimethylfuran	7.6194	97.1026	2.1662	2.3289	2.2523	2.0877	1.9483	1.8402	2.136	2.1936	2.1236
Dihydrogen phosphate	12.5715	97.9736	2.2126	2.3928	1.793	1.7659	1.6886	1.4095	1.9476	1.7738	1.8382
xi-4,5-Dihydro-2,4(5)-dimethyl-1H-imidazole	12.5533	99.5119	1.4128	1.4301	1.3473	1.1922	1.4563	1.149	1.2102	1.3391	1.2858
Hexylamine	12.288	102.129	0.2824	0.4417	0.3309	1.1273	1.1261	1.0749	0.5561	0.5344	0.5903
Hydroxypyruvic acid	11.169	102.956	0.0464	0.0839	0	2.0291	2.1308	1.7132	2.7053	2.6254	2.7389
Cyclopentanethiol	1.5269	103.056	0.0638	0.1502	0.1479	2.3086	1.6893	1.9818	1.5358	1.3789	1.9077
3-Oxoalanine	12.3976	103.958	4.2358	4.6947	3.8171	3.8869	3.754	3.8073	4.2766	4.1659	4.4708
Neurine	0.6763	104.108	0.0364	0.0322	0.0544	0.0552	0.041	0.0737	0.0525	0.0433	0.0537
L-Serine	12.4056	105.956	2.0036	2.7466	2.6838	1.9102	1.884	1.8451	2.0308	2.3836	2.1582
alpha-Fluoro-beta-alanine	11.1515	106.04	1.8225	1.9962	1.948	4.7869	3.7318	4.0127	8.8281	8.1024	6.3611
trans-3-Chloroacrylic acid	12.527	106.953	1.4776	1.5002	1.2334	1.713	1.8062	1.5021	1.3391	1.307	1.6177
Ethyl methyl disulfide	0.8697	106.979	2.5364	2.7717	2.0773	2.1506	2.5927	2.3254	0	0	0.5032
2,2-Dihydroperoxypropane	10.5208	107.036	0.4297	0.4785	0.4897	1.5705	1.5112	1.5414	2.7357	2.7719	2.338
2-Ethylpyrazine	7.6232	109.103	1.7843	1.9231	1.8019	1.8965	1.8085	1.8949	2.0814	2.0377	2.0546
Hypotaurine	0.6123	110.01	0.0638	0.1287	0.1796	0.1616	0.1178	0.1884	0.0798	0.0939	0.1057
Glycerol alpha-monochlorohydrin	12.5573	111.019	2.4955	3.2939	2.4182	2.0903	2.0882	2.3195	2.7902	2.6323	2.6214
1,3-Octadiene	7.6219	111.108	1.607	1.6334	1.4937	1.4325	1.3004	1.4402	1.5583	1.3386	1.4902
Trifluoroacetic acid	11.1612	112.984	0	4.1571	0	6.0043	5.5998	5.6413	7.4773	7.4056	9.1739
Thiiranepropanenitrile	12.5987	113.965	5.1888	5.7694	6.1699	4.4288	4.0775	4.4946	5.206	4.8565	5.6363
1-Piperidinecarboxaldehyde	7.6226	114.093	2.0735	2.194	2.054	1.9403	2.4005	1.8722	2.1753	2.0799	2.1877
Ammonium dihydrogenphosphate	12.5621	115.967	1.6334	1.8997	1.6996	1.514	1.4421	1.5357	1.9731	1.8715	1.852
Homocysteine thiolactone	10.521	116.024	0.2133	0.1733	0.2731	1.1896	1.0785	1.3258	1.5897	1.4723	1.7457
Chloroform	11.1478	116.928	0.7366	0.8655	0.6922	2.0337	2.0887	2.5808	3.7773	3.3311	2.9641
myl Nitrite	0.6989	118.087	0.917	1.1176	0.8203	1.3727	3.1806	1.4756	0	0	0
alpha-Methylstyrene	4.4564	119.087	9.1246	9.4974	11.1054	9.1992	8.8242	8.6753	4.5675	4.1128	4.1139
Antimony	11.1562	119.945	0	0	0	1.9876	1.9508	1.4779	2.8579	2.0905	2.3614
3-Acetylpyridine	11.2081	120.054	0.363	0.4016	0.3492	0.754	0.8821	0.5996	1.6745	2.0269	1.4699
L-Threonine	1.5298	120.078	1.01	1.2675	0.6585	17.2933	14.7017	17.1272	16.2127	15.2953	17.3833
Ammonium isovalerate	4.4508	120.091	0.9699	0.9931	1.0641	1.0429	0.9808	0.8505	0.5251	0.4769	0.4754
3-Methylbenzaldehyde	1.2441	121.066	0	0	0	0	0.4686	0.5895	2.7039	2.3928	2.3975
Isopropylbenzene	7.6237	121.103	1.5789	1.6208	1.7298	1.7872	1.5872	1.6563	1.9564	1.9373	2.2806
Dimercaprol	0.8307	122.974	3.6964	3.2941	2.8111	1.5114	1.7723	0	2.1646	2.1502	2.1481
Santene	7.621	123.119	1.4405	1.4898	1.4939	1.3782	1.2701	1.4363	1.6402	1.7395	1.7093
trans, trans-3,5-Octadien-2-one	7.6251	125.098	1.219	1.1788	1.1315	1.2991	0	0.9366	1.2658	1.4645	1.402
Trimethylselenonium	12.5554	125.987	2.6966	2.9075	2.738	2.2444	2.1017	2.496	2.6346	2.5961	2.7308
1-Pyrroline-4-hydroxy-2-carboxylate	0.9827	128.034	0.166	0	0	1.8837	2.1232	2.0461	4.5139	4.5101	4.1681
1-(1-Pyrrolidinyl)-2-propanone	7.6157	128.109	2.3554	2.4109	2.4069	1.9731	2.1482	2.1161	2.3149	2.5836	2.597
3-Hydroxy-4,5-dimethyl-2(5H)-furanone	9.8417	129.056	2.5076	2.7842	2.3985	2.2569	2.1152	2.0587	2.1091	2.2058	2.4569
Iminoaspartic acid	11.1628	129.974	0.2318	0.3233	0.1884	1.8415	1.7899	1.6031	3.0525	2.5669	2.9853
5-Amino-2-oxopentanoic acid	11.1626	130.038	0.5794	0.7235	0.4428	2.9256	2.0718	2.2563	4.2808	4.4093	3.3508
Quinoline	12.2598	130.067	1.3279	1.2771	1.3445	0.999	0.2933	0.161	0.8849	0.744	0.8266
Dithionous acid	12.5366	130.97	0	0.6332	1.0777	1.1033	1.1069	0	0.9111	0.8942	1.0175
2-Acetolactate	10.5208	131.035	0.6583	0.4871	0.7176	3.4959	3.1326	2.8649	5.5975	4.698	4.6528
S-2-Propenyl propanethioate	1.5291	131.051	0	0.1268	0	1.1311	0.9674	1.244	0.9956	0.8856	1.1703
N-Acetylputrescine	0.6889	131.12	1.0743	1.0524	1.3366	0.458	0	0.3824	0.1818	0.1879	0.1817
L-Alloisoleucine	1.2765	132.103	0.2038	0.2853	0.0822	2.5112	2.3364	2.6616	3.6872	3.294	4.3101
trans-Cinnamyl alcohol	4.4552	135.082	3.526	2.3996	2.545	2.2781	2.2369	2.2852	1.4946	1.1536	1.5172
Prehnitene	7.5988	135.118	2.8576	3.1124	2.751	3.9999	2.7431	2.987	3.2563	3.2363	3.2642
Dihydroxyaluminium	0.911	136.006	1.3957	0.4187	0.2613	0.9891	0.2273	1.1188	0.8998	1.2	0.9765
(-)-4(10)-Thujene	7.6246	137.134	1.5582	1.5226	1.252	1.4006	1.3539	1.32	1.6242	1.5948	1.6641
Dimethylarsinate	12.6446	137.988	3.2088	3.6743	3.3637	2.6033	2.4977	2.4135	3.031	3.0174	3.2036
exo-2-Methyl-3-methylenebicyclo[2.2.1]heptan-2-ol	7.619	139.113	1.1177	1.1481	1.3611	1.2525	0	1.2635	1.3318	1.2512	1.3498
4-Nitrophenol	12.5468	139.99	5.1223	6.0632	6.0983	4.6765	4.2855	4.8068	4.8074	4.7427	4.778
5-Hydroxymethyl-2-furanoate	0.9811	140.011	0	0	0	0.337	0	0.39	1.9159	2.2696	2.3039
Phosphonoacetate	12.5334	140.998	1.102	1.8067	1.3776	1.4918	1.369	1.6053	1.248	1.2352	1.6735
2,3-Methylenesuccinic acid	10.5211	141.02	0.204	0.1624	0.2637	1.2123	1.1892	1.3504	1.9573	2.0106	1.8688
Metenamine	12.5367	141.115	1.6687	2.0868	1.6887	1.9014	1.6689	1.7984	1.6281	1.7838	2.0314
Carbamoyl phosphate	12.5843	141.966	4.0479	4.8898	4.3553	3.4999	3.2688	3.2636	3.7759	3.9756	4.1638
(±)-Pelletierine	7.6198	142.125	2.0887	2.3225	2.1675	2.3859	1.9314	1.9381	2.3123	2.2521	2.3245
±)-Pelletierine	6.449	142.126	0.9006	1.0027	1.0346	0.9468	1.149	0.621	1.2039	1.2178	1.3293
trans-2-Hexenedioic acid	10.5205	143.038	0.2596	0.2478	0.3956	1.5955	1.1655	1.3666	2.1853	1.7792	2.0571
5-Acetyl-2,3-dihydro-1,4-thiazine	12.5363	143.967	1.0811	1.5006	1.2666	1.4729	1.3368	1.4413	1.3714	1.307	1.3031
1H-Indole-3-carboxaldehyde	10.5212	144.049	0.3616	0.4709	0.5735	1.433	1.3276	1.4998	2.5646	1.9232	2.1979
6-Methylquinoline	12.2428	144.082	0.8983	1.4657	0.7408	0.4885	0.3398	0.3355	1.4071	0.7223	0.7048
1-Isothiocyanato-4-methylpentane	9.7312	144.083	0	0	1.2574	1.2264	1.5183	1.3106	1.4221		1.4134
4-Chlorocatechol	12.4007	144.984	3.3685	4.0951	3.0564	3.1984	3.0713	2.9018	3.6151	3.4741	3.5645
Dihydroxyfumaric acid	11.1116	146.964	19.7841	21.214	19.4606	24.3365	22.7216	26.9937	38.2051	38.0872	39.1538
P-Dichlorobenzene	12.4075	146.983	1.6843	2.5573	2.0229	1.7022	1.7871	1.5008	1.7715	1.9704	1.9005
Adipic acid	9.8427	147.067	1.4077	1.7459	1.7347	1.7725	1.657	1.6099	1.6088	1.6093	1.593
2-Oxo-4-methylthiobutanoic acid	5.3948	149.025	3.4611	3.7049	3.1822	3.3964	3.2089	3.6436	3.4384	3.4309	3.558
3-Mercapto-3-methylbutyl formate	1.5227	149.062	0.0455	0.0536	0.0329	0.8274	0.8828	0.8952	1.1701	0.7985	1.0084
Pentylbenzene	7.5999	149.134	3.1705	3.402	3.2398	3.063	2.9459	2.8685	3.3124	3.4156	3.4403
(E)-8-Hydroxy-2-octene-4,6-diynoic acid	0.6123	151.037	0.0591	0.074	0.0493	0.0709	0	0.0491	0.0613	0	0
Cystophorene	7.6288	151.15	1.4762	1.4001	1.5623	1.6832	1.4135	1.4138	1.8574	1.775	1.719
N-Methylethanolaminium phosphate	10.5208	154.03	0.3924	0.2393	0.4991	2.1135	1.6984	2.1995	3.328	3.1369	3.3802
(E)-S-1-Propenyl thiosulfate	12.5984	154.992	2.091	2.6476	2.6694	1.8828	1.879	1.7628	2.0909	2.1571	2.2449
Ascladiol	10.5208	155.034	0.3987	0.7814	0.8856	3.5978	4.6562	3.4861	4.612	4.8066	4.4753
Capillene	1.3418	155.083	0.3553		0.5802	4.383	4.6774	4.5601	1.254	1.0215	1.1683
Paramethadione	10.5219	156.048	0.1956	0.2136	0.3014	1.5085	1.3521	1.7589	2.0349	2.3779	2.1159
Methylisopelletierine	7.613	156.14	1.9574	2.0593	1.9421	2.2175	1.821	2.0408	2.4107	2.4028	0
Ethyl 5-oxotetrahydro-2-furancarboxylate	11.1562	157.05	0.5587	0.5965	0.4681	2.3071	1.834	1.664	3.6132	3.651	2.4207
L-Hexahydro-3-imino-1,2,4-oxadiazepine-3-carboxylic acid	10.5209	158.052	0.3024	0.2449	0.3847	1.0985	1.0109	1.2073	1.6134	1.4399	1.3885
Vinyl chloride-vinylidene chloride copolymer	0.6364	158.966	4.6417	4.9195	2.7297	6.9545	6.7429	7.0224	7.7108	7.136	7.609
Tellurite	0.9691	160.842	1.5289	0.3587	0.4355	0.7663	0.7053	0.8308	4.049	3.8719	3.2693
Perchloroethylene	0.9466	162.839	1.8672	1.5907	1.5377	1.0199	1.3279	1.0575	5.381	5.2618	5.1097
1,3-Diisopropylbenzene	7.6099	163.15	2.5391	2.5349	2.2432	2.3627	2.0978	2.3886	2.6177	2.7792	2.6558
Acesulfame	12.5846	163.993	1.8663	2.1013	1.8272	1.7602	1.6772	1.9511	1.8875	1.8561	1.9312
Asparagusic acid syn-S-oxide	0.9191	164.838	0.1745	0.226	0.2261	0.8442	0.5753	0.788	3.8798	3.3065	2.6302
Trimethylpropylpyrazine	7.6236	165.166	1.2784	1.2673	1.3039	1.2601	1.6272	1.3184	1.462	1.7164	1.5829
4-Hydroxybenzyl isothiocyanate	12.5552	165.994	2.0196	2.5431	1.9238	1.6133	1.5186	1.86	1.9676	1.9035	2.1811
3-Pyridinebutanoic acid	1.5263	166.087	0.2368	0.3844	0.2219	7.2108	6.0156	7.6244	6.8084	6.2219	8.3785
1-Deoxy-D-glucitol	1.5248	167.092	0	0.0623	0.0493	0.7565	0.794	1.1445	0.9486	0.7428	1.0598
Propylthiouracil	10.5207	169.047	0.2874	0.1196	0.2543	1.3807	0.9357	1.2583	1.741	1.8168	1.661
Pyridoxamine	1.5024	169.099	0.0547	0.0966	0.2007	1.0381	0.9951	1.0728	0.594	0.4293	0.5365
Homoarecoline	7.5993	170.156	2.2698	2.5509	2.1647	2.1295	2.0351	2.2813	2.4203	2.572	2.3826
Glycerol 3-phosphate	0.9899	171.005	0	0	0	0.3385	0.3469	0.2713	2.7973	2.7449	2.8932
cis-4-Octenedioic acid	10.521	171.065	0.4265	0.4102	0.4301	1.7461	1.5482	2.1312	3.6025	2.9074	2.7678
L-Homocysteine sulfonic acid	12.5371	171.996	1.0346	1.2958	1.0024	1.2802	1.5385	1.1588	1.2414	1.2105	1.1618
N-Acetyl-L-glutamate 5-semialdehyde	10.521	172.062	0.3888	0.2639	0.3767	1.6863	1.4906	1.7357	2.4103	2.3134	2.1641
N,2,3-Trimethyl-2-(1-methylethyl)butanamide	4.2608	172.171	3.2944	3.787	3.3535	3.1029	3.2558	3.2059	6.9861	7.1352	7.0527
Calystegine B2	0.9595	174.079	0	1.2918	0	1.6952	0.1749	1.7041	2.3828	1.62	2.3554
apo-[3-methylcrotonoyl-CoA:carbon-dioxide ligase (ADP-forming)]	9.7626	174.129	1.8468	1.6925	1.9076	2.6627	2.4843	2.4675	2.2178	2.1028	2.6352
Pyrophosphate	12.5297	174.942	1.1902	1.2253	1.2359	1.2987	1.3872	1.3039	1.1768	1.2039	1.1648
D-Arginine	0.6626	175.12	0.3394	0.4635	0.2676	5.7475	5.0108	6.3309	0	0	0
alpha-Ionene	6.4468	175.151	0.8083	0.7582	0.8784	0.7572	0.8647	0	1.0556	1.0862	1.2082
(6E,8E)-4,6,8-Megastigmatriene	7.6238	177.166	1.8541	1.9251	2.0763	1.8777	1.7487	1.7219	2.0807	2.1614	2.2268
Glucosamine	12.2819	180.082	1.0414	1.4947	0.9315	0.3845	0.8683	0	0.8843	0.6928	1.3636
3-Hydroxyphenyllactate	10.5207	181.049	0.3266	0.2637	0.4382	1.2552	1.6962	1.1066	1.6657	1.543	1.5553
4-Pyridoxic acid	10.5205	182.047	0.2564	0.4	0.4685	1.548	1.1487	1.3867	1.8637	2.0894	2.0665
Succimer	12.5868	182.974	1.9485	2.2467	1.9338	1.6883	1.6018	1.7879	1.9952	1.8373	1.905
Isoflurophate	10.5203	183.059	0.2133	0.142	0.2586	1.0976	1.1426	1.0388	1.4482	1.5954	1.481
Methyprylon	9.2015	184.172	1.5477	1.6812	1.5175	1.5491	1.3974	1.5668	1.5555	1.4469	1.4643
Phosphohydroxypyruvic acid	12.5329	184.989	2.221	2.3192	1.4196	1.5887	1.7207	1.7534	1.8762	1.6517	1.5965
2-Keto-6-acetamidocaproate	10.521	186.077	0.5378	0.3108	0.4164	1.3486	1.177	1.4089	1.9202	1.7403	1.8009
2-Phosphoglyceric acid	12.6887	186.958	2.144	2.6296	1.9903	1.4285	1.6079	1.3726	2.0119	1.9614	1.9459
Indoleacrylic acid	1.8075	188.071	0.2084	0.1717	0	4.6858	4.5563	5.2114	4.7231	4.0529	4.909
Bromobenzene-2,3-dihydrodiol	11.2219	188.938	0.3523	1.5084	0.2331	4.6606	4.9334	5.1455	5.5422	5.1142	5.7083
Isosorbide Mononitrate	0.8439	190.04	2.9281	2.0814	2.4178	2.5146	2.5265	2.2239	4.5026	4.5106	4.142
1-Ethyl-3,5-diisopropyl-benzene	7.6227	191.181	1.609	1.6789	1.5079	1.4642	1.5282	1.5469	1.8241	1.7852	1.5072
4-Aminohippuric acid	0.8543	193.063	3.8026	3.5627	3.9936	3.133	3.3241	2.6902	3.7511	3.6179	3.5635
1,7-Dimethyluric acid	8.4214	195.059	0.4429	0	0.4214	1.3247	1.0206	0.9213	0	0	0
Maltyl isobutyrate	10.5198	195.06	0.2967	0.2136	0.1978	1.2651	1.046	1.1963	1.5914	1.5663	1.9912
2-Hydroxy-3-(3,4-dihydroxyphenyl)propanamide	10.5208	196.061	0.3153	0.2678	0.3344	1.5338	1.5604	1.6341	2.5926	2.5532	2.4589
4-[(2-Furanylmethyl)thio]-2-pentanone	10.5216	197.065	0.3616	0.2952	0.3792	1.1222	1.061	1.0715	1.6662	1.6992	1.5638
2-Acetyl-1,5,6,7-tetrahydro-6-hydroxy-7-(hydroxymethyl)-4H-azepine-4-one	11.1505	198.076	0.3431	0.2924	0.292	1.7773	1.0619	1.3812	2.3472	2.2548	1.9318
2-Pentyl-4-propylthiazole	7.587	198.187	3.2912	3.3682	2.8007	3.0072	2.7464	2.4526	3.3213	3.3005	3.2305
Dihydroxyacetone Phosphate Acyl Ester	12.5336	199.006	2.7476	2.1915	2.6274	3.5063	3.4527	3.0105	2.9698	2.7628	2.898
Diethylcarbamazine	4.8709	200.202	3.564	3.856	3.477	3.3882	3.9843	3.3105	4.9678	4.9523	4.6897
Poppy acid	12.5343	201.006	1.6727	1.6971	1.2934	1.6767	1.7567	1.4027	1.4356	1.3557	1.4224
Ethyl aconitate	0.6831	203.054	0.0421	0.0423	0.0329	0.0402	0.0456	0.0409	0	0	0
Methionyl-Glycine	0.9184	205.063	0.1669	0.1672	0.1508	0.8471	0.9083	0.6648	1.8049	1.4038	1.3567
(+)-1(10),4-Cadinadiene	1.8115	205.099	0	0	0	0.7027	0.5789	0.6354	0.6204	0.5397	0.5221
4-Aminobenzoyl-(beta)-alanine	0.8581	207.079	4.7115	4.1523	4.356	3.7988	3.958	3.5801	2.3096	2.4345	2.5357
Methyldopa	10.521	210.074	0.4017	0.3729	0.4741	1.6269	1.137	1.2992	2.0474	2.1257	2.0368
Benzoin	10.5217	211.075	0.2133	0.2307	0.2938	0.975	1.0428	1.1492	1.7299	1.5388	1.5795
Aprobarbital	1.4685	211.109	0.0911	0.1214	0.0411	0.981	1.0336	1.2396	0	0	0.2191
sn-glycero-3-Phosphoethanolamine	0.9569	214.047	0.0927	0.0752	0	1.9397	2.0337	1.78	9.4407	9.5941	9.638
Prolintane	3.0287	218.213	2.6446	2.1874	2.0888	2.6845	3.5882	2.5771	1.0243	0.6265	0.7751
Dichlorvos	11.1889	218.949	0.4265	0.3984	0.3401	2.0768	2.3953	2.3047	3.3056	3.8185	2.9389
Oxitriptan	0.8609	219.079	3.8795	3.6698	3.1208	2.7834	2.8308	2.389	3.2809	3.4476	3.2024
Triacetin	0.6412	219.086	0.0638	0.0644	0.0329	1.0176	0.9634	1.1821	0.2625	0.2584	0.2769
1,2-Dimethyl-4-(6-methyl-4-heptenyl)-1,3-cyclohexadiene	5.9312	219.213	2.0232	2.369	2.3091	2.0948	1.9788	1.9559	2.8429	2.8568	2.8594
(E,E)-2,4-Decadienoic isobutylamide	6.4555	224.202	0.8073	0.809	0	0.8036	1.0408	0.7648	1.2028	1.0485	1.1413
Porphobilinogen	10.5208	225.087	0.2503	0.2584	0.3485	1.1365	1.3242	1.0333	1.9215	2.0084	1.9286
delta-Tetradecalactone	4.3723	225.183	1.5382	0.2991	2.8536	3.3527	3.8708	4.412	2.5539	1.4821	1.6017
4,5-Dimethyl-2-octylthiazole	7.5874	226.218	3.0655	3.2242	3.2297	2.1076	2.6526	2.9297	3.5042	3.4979	3.4997
Hexyl octanoate	5.4081	227.199	0	0	0	8.4772	9.1268	7.7704	18.539	19.5203	21.4209
N-Decanoylglycine	5.4335	228.203	0	0	0	1.3536	1.6496	1.3368	3.0716	3.1395	3.5193
N,N-Didesmethyldiphenhydramine	5.6823	228.233	9.6835	10.1184	9.6144	10.7505	10.653	9.7395	13.4243	14.1927	14.9541
Pentadecanol	5.6828	229.238	1.7378	1.7274	1.6883	1.7788	1.7719	1.7015	2.4744	2.5357	2.3828
Asparaginyl-Proline	1.3056	230.116	0.0547	0.0536	0.0247	0.8468	0.803	0.8574	1.5126	1.1605	1.4214
Dopamine 4-sulfate	11.115	231.942	4.8604	5.3631	4.5964	4.9224	4.8868	4.9856	8.6501	8.1813	7.132
N'-Formylkynurenine	0.8453	235.073	16.1173	16.9276	14.3747	9.4311	9.029	8.5877	15.7399	16.5169	15.0902
S-aminomethyldihydrolipoamide	11.1163	235.093	0.487	1.8405	0.4542	1.4219	0	1.2506	2.3561	2.2114	0
Nitrofurantoin	0.8565	236.951	6.1496	6.7131	6.2104	4.893	5.5973	3.8026	2.4254	2.5655	2.3984
Tyrosyl-Glycine	0.9427	237.088	4683.23	4570.31	4950.62	3764.37	4354.86	4368.24	3858.22	4308.31	3858.96
3-(5,6,6-Trimethylbicyclo[2.2.1]hept-1-yl)cyclohexanol	5.9332	237.223	3.164	3.0006	3.0753	2.9169	2.8893	2.4974	3.5184	3.963	3.7602
3-Methylcyclopentadecanone	0.8822	237.551	57.8926	60.7257	41.4334	60.7759	47.9774	53.3699	25.8909	21.2222	26.2198
Marcanine A	0.8749	237.756	2.5498	2.6057	1.8913	2.1173	2.532	1.8455	0	0.6639	0.8968
N-Gluconyl ethanolamine	0.8801	238.092	586.841	552.61	468.707	465.988	582.396	604.692	37.1327	37.3759	52.1508
2,2-Dibromo-2-cyanoacetamide	0.8709	238.829	1.4005	1.4855	1.4097	0.5651	0.2615	1.3678	0	0	0
Thallium	11.1708	238.932	0.0464	0.049	0.029	3.3872	3.0044	2.5399	4.3646	4.2787	3.8787
Ethyl 3,4,5-trimethoxybenzoate	0.8538	239.095	36.9499	33.7378	37.6789	30.5643	31.1174	26.93	28.9084	27.7189	29.4546
Cinnamyl benzoate	0.6878	239.106	465.328	538.622	555.258	157.225	154.905	131.546	36.8076	35.5477	36.1126
5-Methyldeoxycytidine	0.853	240.095	5.0131	4.6988	5.3854	4.2793	4.5315	3.8248	3.6296	3.789	3.8807
Dihydrobiopterin	0.8137	240.112	0	0	1.7556	1.1086	0	0.9067	0	0.4956	0.6561
5-Ethyl-4-methyl-2-octylthiazole	9.2012	240.234	2.2517	2.4439	2.1022	2.1847	2.1274	2.3556	2.2656	2.2127	2.3626
L-Menthyl acetoacetate	9.8427	241.181	1.2283	1.5791	1.5962	1.5176	1.2717	1.6542	1.4774	1.4489	1.476
Dioscoretine	6.3253	242.25	2.4315	2.4427	2.4498	2.7321	2.8216	2.8901	2.9253	2.9506	2.9309
2-(Methylthio)-3H-phenoxazin-3-one	12.4214	243.944	2.972	3.9088	2.9204	2.9124	3.076	3.047	2.8259	3.2357	3.1492
Isopimpinellin	0.9834	245.043	0	0	0	1.7669	2.0569	0	14.5354	13.0934	15.1103
N1-Acetylspermine	6.4893	245.227	8.8617	8.8326	8.5492	8.1189	6.8056	6.6537	9.2054	10.1941	9.8562
Dezocine	6.421	246.232	1.7001	1.8683	1.8897	1.8413	1.7516	1.4006	2.2634	2.2932	2.2717
8,8-Diethoxy-2,6-dimethyl-2-octanol	7.5805	247.241	25.5022	27.1704	28.3631	24.5348	23.3547	24.2383	27.1643	27.4232	14.9706
Neoherculin	7.5932	248.248	6.4145	6.2135	6.4411	5.7584	5.6844	5.8006	7.1295	7.3388	6.9365
3,5-Dichloro-4-hydroxy-2-methoxy-6-methylbenzoic acid	11.1517	248.965	0	4.6204	0	4.8228	4.7679	5.5582	9.6116	8.3716	8.9586
O-Desmethyltramadol	3.913	250.18	0.8368	1.0117	1.0691	0.9942	0.8304	0.95	1.215	1.2703	1.4407
Isopentyl beta-D-glucoside	1.4164	251.151	0	0	0.0247	0.3731	0.3448	0.3238	3.1402	3.0131	3.1363
2,6-Dimethoxy-4-phenanthrenol	0.8578	253.087	1.7465	1.5979	1.9168	2.4887	2.4819	2.1049	3.0952	3.1109	3.1187
15-Hexadecanolide	4.8365	253.215	16.9887	8.6019	15.0775	18.766	14.1387	19.153	0	0	15.6091
Penciclovir	5.975	254.247	24.2495	23.5897	23.0499	21.6422	21.4801	19.0658	29.3895	28.1351	27.272
Trimethyltridecanoic acid	6.7738	255.23	0	2.0982	0	17.5917	20.3374	15.9373	39.829	39.4773	37.9038
Heptadecanal	5.9599	255.254	5.209	5.1078	5.0713	4.7488	4.5065	4.1765	6.2711	6.0994	6.2587
Nicotinamide riboside	7.2154	256.105	1.2485	0.829	0.7368	1.0969	1.3855	1.2528	1.5247	1.2421	1.0842
N-Lauroylglycine	6.764	256.235	0	0	0	3.1937	4.4592	3.2764	7.7935	7.0196	7.6806
Palmitic amide	7.2159	256.265	296.411	293.817	293.12	303.01	317.658	314.983	340.901	341.114	324.423
Nabam	7.2088	256.739	2.9949	1.3799	1.3625	4.1431	4.2781	4.0719	4.7989	4.4358	5.2092
PPPi	11.2024	256.926	0.2596	0.3247	0.2396	1.5415	1.6673	1.4913	0.1436	2.1138	2.2345
Ipomeatetrahydrofuran	4.0299	257.214	1.2213	0.6215	0.3184	4.6363	5.2223	6.2402	0.6163	0.6839	0.6057
Palmitic acid	7.2112	257.272	34.1885	34.4315	33.2567	33.0977	33.3574	33.9538	36.4384	35.9692	37.4051
Tolmetin	0.6898	258.115	0.058	0.0536	0.0411	0.233	0.041	0.2047	0	0	0
Diisobutyl adipate	9.844	259.192	3.1594	3.3596	3.0123	2.3118	2.3154	2.598	2.5059	2.5377	2.5762
N-Sulfo-D-glucosamine	0.6565	260.03	0.0429	0.1902	0	0.4303	0.5989	0.4095	1.5227	1.2051	1.3117
alpha-(o-carboxybenzamido)glutarimide	0.6687	261.087	246.391	296.748	290.412	140.6	143.346	134.795	47.7667	48.6027	47.1501
Ropinirole	4.1036	261.196	1.3481	1.2954	1.3484	1.2564	1.3273	1.3549	1.9732	2.1482	2.0263
Dihydromaleimide beta-D-glucoside	0.6668	262.096	16.155	20.6633	19.9365	11.1512	10.781	10.0392	7.8759	7.9766	7.6333
Hexylcaine	3.0861	262.24	0.8992	0.9838	0.9614	1.006	1.1559	0.9432	0.3763	0.4539	0.3115
Celereoin	0.6655	263.09	9.7859	12.0335	12.0454	6.5962	6.5876	6.3145	4.6261	4.2178	4.449
6,10,14-Trimethyl-5,9,13-pentadecatrien-2-one	6.4593	263.236	21.8788	21.2247	19.5501	19.7218	14.7922	14.2831	25.2031	24.5003	24.3973
Lisdexamfetamine	6.4512	264.243	4.6931	5.1247	5.4666	4.4698	3.6432	3.3028	6.2576	6.3283	5.6109
(±)-(Z)-2-(5-Tetradecenyl)cyclobutanone	7.9821	265.252	16.2089	17.5974	15.6151	17.2353	17.4579	16.4979	20.1864	20.7353	20.4268
4-Hydroxy-alprenolol	7.5859	266.259	11.3821	12.3257	12.0479	6.6348	10.8781	10.9695	12.5984	13.0529	13.0871
Tyrosyl-Serine	0.8757	267.101	3.7481	3.1297	3.2164	2.6472	2.8256	2.1723	3.9948	3.7721	3.2413
Deoxyguanosine	1.2337	268.105	0	0	0	0	0.408	0.1556	1.2061	1.0432	1.0997
Metoprolol	6.6404	268.265	3.4168	3.0519	2.7532	2.8259	2.8867	2.9613	4.0213	4.3718	4.0014
Capsiamide	8.3369	270.281	2.0507	2.0316	1.8592	2.5703	2.4709	2.8077	2.4304	2.394	2.1281
Stepronin	0.9108	272.006	0	0	0	0.5122	0.3066	0.3932	2.1735	2.679	2.1825
1,17-Diamino-4,9,13-triazaheptadecane	3.9969	274.272	22.4874	22.1132	19.6086	25.1798	34.157	27.8291	7.6306	7.8204	7.0828
Isodigeranyl	9.203	275.274	14.3244	13.9081	13.8414	13.4476	13.4555	14.9347	14.0132	14.6823	13.8694
Norophthalmic acid	1.5904	276.121	0.0671	0.0322	0.0329	1.0583	0.8507	1.0302	0	0	0
Citronellyl anthranilate	9.1998	276.279	3.1349	3.4026	3.3092	3.0516	3.1453	3.4867	3.3252	3.2289	3.152
O-Demethylfonsecin	0.6676	277.063	5.9156	7.8696	5.352	26.8218	27.47	29.1464	19.4665	18.6225	20.0927
19-Norandrosterone	7.3586	277.216	0	0	0	1.2402	1.6154	0	3.5264	4.0723	3.9953
5a-Androstan-3b-ol	5.9342	277.235	1.2295	1.2675	1.2784	1.2104	1.4992	0.9447	1.4169	1.4097	1.3719
DOPA sulfate	12.4277	277.925	1.3611	1.4884	1.4931	1.3842	1.1705	1.1879	1.2735	1.2587	1.3425
2-phthalimidoglutaric acid	0.6636	278.068	0.6832	1.1351	1.1821	3.2421	3.2656	3.7265	2.3705	2.2231	2.5206
Perhexiline	7.2126	278.248	10.7327	11.6207	10.6237	10.6292	10.5491	10.9934	11.4902	11.3989	11.1232
D-Erythroascorbic acid 1'-a-D-xylopyranoside	0.6635	279.063	0.8661	1.1797	0.7806	3.9881	4.1067	4.2492	2.2552	2.3751	2.5307
Linolenelaidic acid	8.929	279.231	0	0.3381	0.189	1.4123	1.5781	1.5343	2.1229	2.2026	2.0122
5-Octadecynoic acid	6.4037	279.232	0	0.3083	0	0.6552	2.005	0	0	0.7201	1.9741
2-Pentadecylfuran	7.2102	279.252	1.991	2.2539	2.2575	1.9966	2.0038	2.1398	2.1685	2.1535	2.1939
N2-(gamma-Glutamyl)-4-carboxyphenylhydrazine	0.8393	280.096	2.3659	2.4074	2.0036	1.7774	1.6761	1.5041	2.665	2.6866	2.3855
N-[(4-Hydroxy-3-methoxyphenyl)methyl]octanamide	6.6396	280.261	24.8039	25.5006	24.7317	24.4393	30.281	23.6187	29.6881	31.8727	31.1247
Sinalbin A	11.2053	281.054	5.2007	4.8827	5.5106	6.4707	6.6869	7.236	6.7937	7.4762	6.4111
Vulgarolide	4.4536	281.14	2.2181	1.7169	1.5917	1.9024	1.6218	1.7284	0.7251	0.707	0.848
(Z)-13-Octadecenoic acid	7.1769	281.248	0.5345	0.3083	0	26.0388	28.8785	21.6603	31.1366	31.3204	31.6274
Risedronate	2.0929	282.028	0.3245	0.188	0.0706	1.1	0.3178	0.9454	0.9719	1.3293	0
Ajocysteine	11.2063	282.055	1.5571	1.3966	1.6427	2.2231	2.1469	2.2092	1.8181	2.2212	1.8679
4-Hydroxyphenylacetylglutamine	7.6214	282.1	3.3929	3.2876	4.0214	3.8361	2.9224	4.3441	5.8808	5.3639	5.6957
Oleamide	7.9804	282.28	302.338	307.967	323.51	330.429	324.399	283.259	393.381	393.465	374.272
Hexachlorobenzene	7.6095	282.637	21.3505	23.5669	23.6018	19.2599	18.7937	19.7313	22.4099	21.575	22.1191
N-Methoxyspirobrassinol	11.2086	283.053	0.9087	0	0.9756	1.2386	1.2236	1.6386	1.2138	1.3346	0
Niflumic Acid	0.6556	283.07	37.406	38.3208	46.6283	37.465	37.8417	39.9634	36.3352	37.4296	35.7987
(+)-Aspidospermidine	4.2125	283.228	3.5576	1.6438	0.9788	9.346	10.2523	11.8709	2.9239	3.2984	3.0419
Stearic acid	7.9823	283.262	0	0.5112	0	19.4262	18.8287	14.3457	8.7941	4.3923	10.3978
Pristanal	7.6132	283.285	246.607	246.476	259.429	245.286	240.153	215.749	300.914	299.059	298.464
Avenanthramide 1p	0.6538	284.076	4.0654	4.6845	3.0044	4.6522	4.8046	5.1252	4.9985	4.7135	4.8281
7-Aminoflunitrazepam	9.0849	284.119	1.0524	1.0931	1.2329	1.1493	1.1833	1.7554	1.3768	0.9628	0.984
Levallorphan	4.215	284.232	0.5129	0.4473	0.2054	1.8306	2.0159	2.4059	0.49	0.6147	0.565
Octadecanamide	9.0917	284.296	407.548	284.707	298.628	360.921	380.152	414.865	333.013	320.951	339.235
Lucernol	9.0827	284.795	5.6063	0.7724	0.8838	7.3271	6.6129	7.7283	2.9261	3.2081	3.6468
Xenognosin B	0.653	285.071	2.7283	2.6256	1.7899	2.6969	2.8172	2.9301	2.836	2.7008	2.7143
Avocadyne	4.5234	285.243	4.1961	2.3204	1.1617	17.9143	19.1757	20.8445	8.2182	11.8686	10.2724
Myristoylglycine	9.0809	286.312	4.299	4.3685	4.5047	3.9916	4.1885	4.4785	4.4065	4.5254	4.4244
Triclosan	12.5337	288.925	1.3648	1.9627	1.5077	1.4072	1.4307	1.7098	1.4987	1.4761	1.5005
N-(2-Hydroxyisobutyl)-2,4,8,10,12-tetradecapentaenamide	3.5973	290.271	0.8261	0.9649	1.5853	1.011	1.2945	0.8389	0.4988	0.355	0.2596
Epiandrosterone	9.4987	291.231	0.4075	0.2146	0.1479	3.586	3.8169	4.0608	5.5664	5.5219	5.4975
5a-Androstane-3a,17a-diol	9.2039	293.281	36.6837	37.9204	38.0249	35.1116	34.3516	37.5544	37.0703	34.5478	36.5692
cis-Hydroxy Perhexiline	9.2022	294.29	9.4918	9.1239	9.3877	9.5193	8.9246	10.1617	9.8427	9.3074	9.6338
Dithianon	11.2303	294.902	0.2585	0.2564	0.1356	4.4024	4.2922	4.6024	4.9006	4.7409	4.6107
4-[(2,4-Dihydroxyphenyl)azo]benzenesulfonic acid	12.5259	294.942	1.5777	1.8148	1.6981	1.6302	1.5464	1.7517	1.7924	1.7231	1.7403
cis-Coutaric acid	0.885	295.048	27.3241	14.1405	571.905	1172.02	731.37	702.798	858.66	834.996	893.999
Cyclocalopin F	4.4503	295.119	1.4959	1.2572	1.3363	1.1843	1.0887	0.8845	0.4883	0.4415	0.5396
Methyl linoleate	10.1073	295.265	0	0.6269	0	1.6022	1.6931	1.6963	2.3209	2.4358	2.2442
Phytal	9.1992	295.294	1.2262	1.3289	1.3621	1.1106	1.0106	1.38	1.3557	1.3327	1.2569
Albendazole sulfone	0.879	296.054	3.334	1.8947	11.9379	16.3294	16.2013	14.6849	18.3579	16.0963	17.2354
Esmolol	8.5579	296.297	1.1861	1.3405	1.1542	1.3498	1.3625	1.2204	1.6535	1.7067	1.744
Aflatoxin P1	0.8836	297.047	11.2505	5.6276	41.1414	484.705	297.858	280.972	56.511	51.48	56.8744
4-(3-Hydroxy-7-phenyl-6-heptenyl)-1,2-benzenediol	4.9188	297.149	0	0	0	1.3556	1.3503	0.9641	1.0722	1.2098	1.4277
Tridemorph	9.4036	298.312	2.0953	2.1248	2.3726	2.6515	2.4744	2.6487	2.9452	2.8471	2.7095
Magnesium salicylate	0.6532	299.045	2.6485	2.2099	1.4424	13.1525	15.1248	15.395	13.5575	12.5393	12.1581
Tazobactam	0.8872	299.046	0	2.5157	0	3.5622	3.395	2.9722	3.7405	3.1099	3.5052
Norethindrone	7.3582	299.198	0.082	0	0.8573	2.3532	2.367	2.3116	2.9727	2.8892	3.1539
Fenbendazole	0.6572	300.05	0.2012	0.2931	0.1586	1.5612	1.7051	1.7779	1.5502	1.4678	1.3837
2-Undecyl-4(1H)-quinolinone	5.6999	300.232	1.635	1.5778	1.8368	1.3506	1.2522	0.784	1.6657	1.7779	1.7855
3-Dehydrosphinganine	4.8239	300.328	1.6389	1.7506	1.674	1.6453	1.6313	1.7064	1.6242	1.8106	1.806
Cinnavalininate	0.6521	301.044	0.3917	0.3655	0.5071	1.9348	1.9688	2.1933	1.8451	1.7939	1.6113
Myrigalone E	5.3934	301.142	8.2228	8.922	7.1691	7.6692	7.0313	7.8795	8.08	7.3725	8.2401
9-cis-Retinoic acid	8.932	301.213	1.5467	1.4327	1.3896	4.1646	3.9826	4.4445	3.959	4.1206	4.4568
xi-10-Hydroxyoctadecanoic acid	9.3702	301.291	1.2567	1.0827	1.3596	1.5854	1.7241	1.7264	1.2417	1.2158	1.1275
Tryptophyl-Proline	5.3952	302.146	1.6155	1.8543	1.7463	1.5605	1.2645	1.4232	1.3909	1.4022	1.3152
Trihexyphenidyl	6.4818	302.246	22.3337	22.3884	19.7092	19.6729	10.4414	10.4912	23.4238	24.3003	22.5239
Sphinganine	4.401	302.305	10.1574	10.3741	9.8566	13.4508	22.1059	15.0168	2.2715	2.6508	2.5696
MG(0:0/14:0/0:0)	6.4496	303.251	4.076	4.7427	4.1266	4.356	2.902	2.5449	4.9872	5.304	4.9947
Cardanolmonoene	9.982	303.307	1.6798	1.2767	1.3139	1.6282	1.7622	2.0291	1.2601	1.4182	1.2449
Fenpropimorph	7.9855	304.263	18.3956	20.7727	20.6684	18.3182	17.9656	17.8195	20.8244	20.369	20.4628
Dichlorphenamide	12.5371	304.9	1.1977	1.5082	1.061	1.0955	1.3188	1.0957	1.2416	1.1549	1.2124
gamma-Glutamyl-S-(1-propenyl)cysteine sulfoxide	11.1326	305.077	1.1822	1.278	2.3792	1.663	1.9195	1.7943	0	0	0
Arachidonic acid	9.0473	305.249	0	0	0	0.7844	0.993	0.6192	1.7801	1.4607	1.8805
3-Pentadecylphenol	7.9902	305.268	4.7192	4.6717	3.6847	4.102	3.9809	3.9347	4.2	4.6917	4.2864
Capsaicin	9.0797	306.279	10.8243	9.7214	10.671	14.4026	13.0936	14.5906	13.8296	13.7995	13.3443
Di-2-propenyl heptasulfide	12.5367	306.898	2.3064	2.4235	2.11	1.7998	1.6634	1.9157	2.2902	2.281	2.2945
Alphachloralose	11.1614	306.925	0	0	0.0363	1.5687	2.0582	1.3599	2.7617	2.2474	2.0219
Sagittariol	9.8397	307.263	0.3308	0.5705	1.0511	1.0547	1.0159	0.8727	0	0	0
2-Heptadecylfuran	9.0799	307.284	2.2773	2.2062	2.2429	2.664	2.7329	2.9313	2.8188	2.8521	2.7244
Betaxolol	8.0818	308.297	1.6507	1.6237	1.4833	1.7611	1.9276	1.8026	2.2911	2.416	2.4837
Zinc methionine sulfate	9.2007	309.927	0.7003	1.0144	1.0591	1.159	1.3695	0.9332	1.4616	0.9797	0.9196
Lamivudine-monophosphate	9.205	309.985	0.9538	1.2483	1.0578	1.6719	1.6677	1.5039	1.4054	1.5434	1.0998
N-Acetylneuraminic acid	9.2036	310.111	3.0824	3.0238	2.4018	2.6525	1.9467	3.2409	2.9687	2.4393	2.409
Metixene	9.2003	310.156	1.8984	2.7331	2.4018	1.4315	1.9467	0	2.5014	2.4393	2.409
N-Hexadecanoylpyrrolidine	9.2066	310.31	810.441	819.179	790.061	848.072	800.689	823.517	838.75	810.394	876.582
O-Ethyl S,S-diphenyl phosphorodithioate	9.1996	310.686	14.3971	13.6069	14.6194	15.5069	15.9115	15.9194	16.6696	15.0678	16.9765
Cis-Caffeoyl tartaric acid	0.8805	311.034	0	0	0	2.4103	2.4653	2.3458	2.9001	2.5845	2.6167
Sulfadoxine	9.1997	311.079	1.6695	1.7729	1.6676	1.6636	1.6498	1.7529	1.5035	1.6305	1.5308
5-Methoxy-7-(4-hydroxyphenyl)-1-phenyl-3-heptanone	5.1974	311.166	0	0	0	2.5918	3.3677	2.1313	5.4133	5.5766	5.7854
12(13)Ep-9-KODE	9.2002	311.216	1.5016	1.5166	1.522	1.4215	1.513	1.4009	1.6453	1.7125	1.4682
(R)-2-Hydroxysterculic acid	5.6081	311.259	1.4179	0.7526	3.2556	12.2361	12.4863	9.3894	12.5306	14.1956	10.9161
11-Eicosenoic acid	9.2094	311.316	201.148	183.645	206.26	219.132	190.412	203.433	206.117	197.775	207.489
2-Methylheneicosane	9.1976	311.582	0.7965	0.9823	0.9535	0.7797	1.0804	0.7902	0.9277	0.9488	0.8704
Biperiden	9.2029	312.313	11.2711	10.8004	11.7614	10.3704	10.5734	10.5975	11.4883	10.4217	11.4286
12,13-DiHODE	4.6604	313.269	1.3894	0.7403	1.3498	1.0043	1.0145	1.8862	0	0	0
3D,7D,11D-Phytanic acid	9.9502	313.331	1.2069	0.8012	0.9597	1.5349	1.4885	1.5822	0.9322	0.8996	0.6647
Palmitoylglycine	5.0785	314.278	0.2292	0.3882	0.151	1.6051	1.8048	1.7642	0.6505	1.0919	0.822
3,3',4,4'-Tetrachloroazobenzene	11.1324	316.927	2.732	2.3498	2.77	2.2775	1.9878	2.2012	4.0415	4.1052	3.892
N-(1-Deoxy-1-fructosyl)histidine	1.6685	318.131	0.2002	0.1502	0.1424	5.1818	4.6922	5.5697	0.2535	0.2287	0
Butenafine	5.0161	318.242	4.4442	4.2918	3.9532	3.9638	3.5773	3.4891	4.7282	5.4703	4.9503
Phytosphingosine	4.0195	318.301	8.6796	10.7869	10.4388	13.5324	15.2101	11.3382	3.1011	3.1029	3.0789
Xylene	5.0493	319.246	1.0738	1.0566	0.9667	0.7882	1.2094	0.8286	1.1569	1.1373	1.1158
3a-Hydroxy-5b-pregnane-20-one	10.1	319.262	0	0	0	3.1756	3.1464	4.0486	3.6541	4.2214	4.3037
Tridihexethyl	9.3921	319.301	8.1781	6.1107	6.4474	10.6617	10.2532	10.3462	7.8647	7.983	7.5425
Chloroquine	1.3404	320.172	0.0547	0.1717	0.1801	2.2408	2.1883	2.2605	0	0	0
b-Dihydrotetrabenazine	4.8189	320.257	3.7699	4.2763	3.6866	4.2849	3.9886	4.3004	7.3832	7.5357	7.8565
(S)-[8]-Gingerol	5.7548	321.203	0	0	0	1.3637	0.9665	1.0757	1.5757	1.9094	2.2095
5alpha-Pregnane-3alpha,20alpha-diol	9.9859	321.316	6.2213	6.5814	8.2635	7.2817	7.9156	9.3095	6.304	6.9098	6.6378
Alpha-Linolenoyl ethanolamide	9.9831	322.321	1.9988	1.6583	1.7081	1.773	1.9553	2.3123	1.7283	1.8172	1.7094
8-HETrE	10.1063	323.279	0.2637	0.4511	0	1.5244	1.6926	1.8627	2.0347	2.0006	2.1917
N-(14-Methylhexadecanoyl)pyrrolidine	9.6408	324.327	4.5448	3.4286	3.4652	5.2486	5.4387	5.3763	5.0139	5.2041	4.5361
Niclosamide	11.1999	324.913	0.3431	0.2927	0.2976	1.4764	1.4435	1.7288	2.2611	2.2612	2.6046
Acitretin	5.4045	325.182	0	0.1003	0	3.4813	4.2371	2.9804	4.1212	4.242	4.7696
4,6-Heneicosanedione	9.6412	325.331	1.2245	0.9489	0.9426	1.3636	1.4676	1.4216	1.1567	1.3121	1.269
Margaroylglycine	7.1604	326.268	14.7022	10.1135	13.9045	10.9642	11.7135	10.8463	14.3868	14.9077	16.4101
Tolterodine	9.4992	326.27	1.7526	0.6303	0.4515	7.8166	6.7784	7.6061	11.9252	11.0566	11.1948
2-Hydroxydesogestrel	9.042	327.229	0.3182	0	0	1.3124	1.7691	1.9053	3.3035	2.731	2.9676
Avocadene 4-acetate	7.1478	327.272	3.3522	2.2584	3.321	2.6714	2.57	2.6853	3.5005	4.1505	4.092
Avocadyne 1-acetate	9.4971	327.274	0.4505	0.2822	0.7583	1.6469	1.4873	1.6924	2.4937	2.5022	2.5694
N-Heptanoylsolamine	5.2474	328.358	8.1142	8.9954	8.9819	8.8802	7.4317	7.5072	7.1869	6.5028	6.567
1,21-Heneicosanediol	5.2459	329.363	2.0937	2.1661	2.3031	2.3672	2.372	1.9902	1.671	1.2987	1.7015
Undecanoylcarnitine	8.3401	330.279	1.2579	1.2007	1.2348	1.3258	1.3674	1.1484	1.6512	1.7736	1.5607
Dihydroceramide	4.7488	330.337	6.8807	5.4409	6.3338	11.7901	13.7739	12.5079	1.7571	2.6215	2.5668
3-(10-Heptadecenyl)phenol	4.7488	331.342	1.5483	1.4871	1.5477	2.8207	3.526	2.9385	0.4246	0.6537	0.5195
N-Desalkylvicriviroc	9.2055	332.295	41.2575	44.4276	43.0542	39.0014	40.282	38.0049	43.8526	40.6258	40.3595
1-Hydroxy-1-phenyl-3-hexadecanone	9.2294	333.301	9.3792	10.5164	10.4695	8.904	9.0596	8.4872	9.6871	9.4586	9.1134
2,4,12-Octadecatrienoic acid isobutylamide	9.2038	334.308	1.4433	1.4745	1.4508	1.1924	1.1676	1.1139	1.3689	1.347	1.3127
Selenocystine	11.2402	334.895	0.2411	0.1624	0.0845	2.8183	2.6057	2.8331	3.6129	3.7771	3.5849
S-Nitrosoglutathione	0.9523	335.065	0	0	0	17.504	17.0663	16.016	16.2136	14.9274	14.3525
1-(3,5-Dihydroxyphenyl)-2-pentadecanone	10.1052	335.257	0.6886	1.8048	0	5.1582	5.8126	5.604	6.4443	6.9013	6.4166
11-peroxy-5Z,8Z,12E,14Z-eicosatetraenoate	10.1052	336.262	0	0.4785	0	1.2058	1.373	1.2862	1.5752	1.6555	1.6236
Pipericine	9.3932	336.326	21.2675	15.3989	15.9207	22.7988	25.9444	25.7958	20.6836	22.1562	19.0077
Pregnanetriol	9.386	337.332	5.5244	4.0801	4.2248	5.9248	6.6591	7.2935	5.8914	5.8042	5.3914
Danazol	9.992	338.343	226.177	166.018	227.832	195.261	215.699	215.519	169.655	177.562	178.079
Piperochromenoic acid	6.143	339.198	0	0	0	2.1929	2.1951	1.3106	3.2328	1.2956	2.1061
Erucic acid	9.9911	339.349	35.8067	29.4502	35.3372	31.178	32.2179	37.4871	32.0792	31.2909	28.6883
7-Chloro-6-demethylcepharadione B	0.9167	340.037	2.5739	2.0526	4.1319	5.8738	6.009	4.7416	5.3023	5.1745	5.3391
Oleoyl glycine	9.8424	340.287	0.1366	0	0	0.7284	0.7435	0.8374	2.1522	2.2162	2.2221
Docosanamide	9.9823	340.356	4.6426	4.5953	4.5287	4.0181	4.5704	4.5385	4.0664	4.468	4.2317
D-Tagatose 1,6-bisphosphate	0.6661	341.031	0.3826	0.1872	0.0493	3.6787	3.6789	4.0145	3.2474	3.4522	3.8687
Dodecanoylcarnitine	7.1653	342.263	0.1111	0.8759	0	4.2766	4.1321	4.359	3.6894	4.2351	4.1376
5-Fluorouridine monophosphate	0.6662	343.028	0.1549	0.0858	0.037	1.5697	1.4995	1.4754	1.5019	0	1.4001
1-Phenyl-1,3-heptadecanedione	7.1696	343.259	1.1784	1.2692	1.3339	1.6796	1.7153	1.6919	1.5536	1.6056	2.1141
N1-(2-Hydroxyethyl)flurazepam	0.9469	345.078	12.6905	12.712	16.355	7.3764	7.7475	5.8163	4.5628	4.5941	4.5612
Cephalexin	0.9329	346.075	2.0838	1.9692	2.7407	0	1.5343	0	0	0	0
2,4,12-Octadecatrienoic acid piperidide	4.405	346.333	3.498	3.9997	4.1581	5.9272	6.0184	5.5702	1.2916	1.215	1.0275
5-(2-Heptadecenyl)-1,3-benzenediol	4.4053	347.338	0.8506	1.0448	0.9175	1.5519	1.5296	1.4226	0	0	0.2309
Anandamide	5.3808	348.289	0.6062	0.7571	0.905	0.9071	0.7466	0.65	1.692	1.8217	1.8861
Sodium 6-hydroxy-5-(phenylazo)-2-naphthalenesulfoniate	0.6434	351.059	5.7037	6.4014	3.8655	4.7446	4.5118	4.2772	5.6256	5.7851	5.4669
MG(18:4(6Z,9Z,12Z,15Z)/0:0/0:0)	10.1068	351.253	0	0	0	1.4449	1.6168	1.492	2.4165	2.22	2.345
Sphingosine 1-phosphate (d16:1-P)	10.1054	352.28	0.4281	0	0.8021	1.7095	1.8397	1.8709	2.5531	2.9621	2.6249
Cyclovariegatin	0.8838	353.008	0	0	0	2.098	2.1167	2.0264	2.4856	2.3972	2.6146
MG(18:3(9Z,12Z,15Z)/0:0/0:0)	10.1095	353.289	0	0	0.486	1.1954	1.5427	1.4556	1.9641	2.0782	2.0575
Isopropamide	10.1188	354.301	15.3044	5.7504	6.3639	117.653	111.249	113.356	151.935	166.24	156.663
Silver sulfadiazine	11.1797	354.923	0.2689	0.4187	2.0891	2.401	2.017	1.798	2.7163	2.9957	3.0228
MG(18:2(9Z,12Z)/0:0/0:0)	10.1094	355.305	4.4253	1.6213	1.6633	18.1375	21.4526	20.9248	27.0531	28.7995	27.3394
Pristanoylglycine	10.1067	356.311	0.8457	0.3736	0.2842	2.8724	3.2883	3.2275	4.5282	4.4705	4.7952
2-Galloyl-1,4-galactarolactone methyl ester	1.0621	357.045	0	0	0	3.8776	3.5445	3.8075	5.4321	5.1893	6.622
Etoricoxib	1.2694	357.048	0	0	0	2.6327	2.5914	2.4639	2.8998	2.7291	2.935
Oxybutynin	9.3921	358.31	9.9974	9.7359	10.5411	9.8043	10.5027	10.4502	8.5037	9.723	9.1247
MG(0:0/18:0/0:0)	9.3688	359.313	2.3778	2.5468	2.3172	2.4994	2.5281	2.8523	2.2273	2.3922	2.1877
5-Decanoyl-2-nonylpyridine	9.9952	360.325	15.1137	15.3783	17.5267	18.2319	17.7849	21.8012	16.4192	17.1328	16.3131
3-Hydroxy-1-phenyl-1-octadecanone	9.9893	361.33	4.1693	4.4261	4.8066	4.9398	4.7393	5.5983	4.6454	4.6615	4.1788
2,4,8-Eicosatrienoic acid isobutylamide	4.0287	362.328	2.4108	2.4781	2.6443	3.2413	3.7701	3.9251	0.8722	0.8138	0.6663
Xanthylic acid	11.2091	362.89	0.2265	0.1795	0.167	1.4854	1.4391	1.6407	2.1606	1.7729	2.2888
2-O-Galloylgalactaric acid	0.6365	362.928	4.0719	3.6402	1.9347	6.5105	6.542	7.1127	7.7738	7.5445	7.3046
Gibberellin A124	1.6788	363.196	0.1184	0.1395	0.262	2.2335	2.3289	2.2917	0	0	0
Triton X 100	6.3944	363.312	0.1457	0.1162	0.1561	0.1229	0.1595	0	0.1039	0.1432	0.1298
Guanosine monophosphate	1.6884	363.698	0.0644	0.074	0.0411	1.0466	1.1406	0.9092	0	0	0
Aegle marmelos Alkaloid C	10.6375	366.375	1.5086	0.7267	0.9085	2.8523	2.5396	2.8559	0.7701	1.2483	1.1282
12alpha-Hydroxyerosone	0.9819	367.06	1.3189	1.2994	1.0862	1.6306	1.5332	1.3619	1.2097	1.3313	1.4745
Bepridil	9.4997	367.296	0.7239	0.3347	0.2577	3.1552	2.7304	3.3216	4.9458	4.4662	4.7912
3, 5-Tetradecadiencarnitine	10.4019	368.318	0	0	0	0.3323	0.4709	0.3617	1.5778	1.5865	1.8525
cis-5-Tetradecenoylcarnitine	10.1045	370.297	0.8399	1.2658	0.3966	2.3213	2.8494	2.7835	3.9377	3.9471	3.5481
Dioctyl hexanedioate	9.8412	371.317	6.0497	8.0523	5.9388	5.0382	4.8274	5.6136	5.7893	5.1437	5.2564
Tetradecanoylcarnitine	9.8448	372.321	1.574	1.9305	1.7234	1.5428	1.266	1.4362	1.5064	1.3865	1.4231
Pipereicosalidine	4.7531	374.365	2.3316	2.6145	2.6782	3.8912	3.3953	4.5958	0.7876	0.7339	0.7095
6-Methyl 2-galloylgalactarate	11.1548	374.882	0	0	0	2.0968	1.8977	2.2333	3.0884	2.8136	2.9688
5-(14-Nonadecenyl)-1,3-benzenediol	4.7525	375.37	0.7103	0.5364	0.6102	0.6525	1.5825	0	0.1219	0.179	0.1019
Adrenoyl ethanolamide	6.2051	376.32	2.5712	2.3245	2.4307	2.5291	2.5694	2.1423	5.7907	5.6214	5.6265
Carbenicillin	0.9376	377.084	0	0	0.0829	1.6589	1.6367	1.746	2.9586	1.6774	2.8636
MG(20:4(8Z,11Z,14Z,17Z)/0:0/0:0)	7.172	377.272	2.0135	1.7056	2.0244	0.9458	0.9513	0.7334	0.9981	1.2045	1.0193
10'-Apo-beta-caroten-10'-al	10.1071	377.288	1.5604	0.4896	3.7626	11.4497	12.683	11.8387	17.2034	17.1775	17.2924
5-Nonadecyl-1,3-benzenediol	9.988	377.33	3.081	3.2467	3.1124	2.8349	3.015	3.3342	3.0641	3.1833	3.3805
Arachidonoyl Serinol	10.1054	378.293	0.4294	0.7346	0	1.8754	2.1505	2.0236	2.989	2.9266	3.0307
[6]-Gingerdiol 3,5-diacetate	10.1088	381.229	0.3152	0.6826	0.203	1.358	1.5852	1.4203	1.8167	1.801	1.9288
MG(20:3(5Z,8Z,11Z)/0:0/0:0)	9.4404	381.299	1.9555	1.9915	1.9469	1.6051	1.8063	1.6662	0	0	0.2237
Sphinganine 1-phosphate	10.6787	382.334	0	0	0	1.0091	1.1204	1.0576	1.2038	1.2488	1.3907
3-Hydroxy-5, 8-tetradecadiencarnitine	7.7033	384.421	0.5386	0.4922	0.6637	0.5498	0.3892	0.6228	0.2202	0.2944	0.2077
Tioconazole	11.1799	384.923	0	0.1668	0	0.9961	0.8516	1.0095	1.1363	2.2224	2.1113
MG(20:1(11Z)/0:0/0:0)	9.5323	385.308	0	0	0	2.499	2.4036	2.3635	3.8822	3.992	3.944
alpha-Hydroxytamoxifen	2.1081	388.253	0.0273	0.0423	0	0.0307	0.0228	0	0	0	0
25-Azacholesterol	10.6395	388.358	0.4244	0.2629	0.2958	0.8586	0.941	1.091	0.4089	0.4524	0.3241
Cilazaprilat	1.452	390.204	0.0547	0.05	0.1479	1.7432	1.3585	1.7557	0	0	0
Filfiline	4.4148	390.359	0.9291	1.0729	0.8878	1.4797	1.5736	1.1613	0.4057	0.355	0.3132
Nutriacholic acid	9.8272	391.287	1.3822	2.1483	1.194	1.6216	1.1668	1.3327	1.4959	1.3396	1.4866
Flavoxate	10.1056	392.278	0.8198	0	1.3914	3.6382	3.9472	3.4583	5.5352	5.4678	5.4946
9-Hydroxy-4-methoxypsoralen 9-glucoside	11.1901	392.9	0.2603	0.376	0.3049	1.4628	1.2712	1.1971		2.1781	2.2615
3b,12a-Dihydroxy-5a-cholanoic acid	10.0382	393.299	7.4937	9.3878	7.4951	8.4687	5.508	5.6902	15.8461	14.6335	14.6591
Acidissiminol	9.8434	394.303	5.4203	5.8471	4.7386	5.6508	4.6547	4.5536	4.3448	4.5642	4.52
1-Hexanol arabinosylglucoside	2.0909	395.192	0	0	0.029	0.2624	0.0699		4.462	3.5125	4.193
7,8-Dehydro-beta-micropteroxanthin	9.8573	395.296	0.4328	1.1395	0.9647	0.9235	0.9146	1.7338	1.109	0.9833	1.0855
(3beta,22E,24R)-Ergosta-4,6,8(14),22-tetraen-3-ol	10.1181	395.328	15.3549	4.8132	6.1545	111.461	117.391	110.318	158.563	160.009	167.463
11,13-Hexacosanedione	9.9896	395.363	24.3885	23.3968	23.7674	20.5151	20.6147	20.5478	21.5597	24.8696	21.2696
9,12-Hexadecadienoylcarnitine	10.109	396.333	4.0156	1.2553	1.5798	20.9828	23.8205	23.4481	29.8695	31.6187	29.8719
3beta-Hydroxypregn-5-en-20-one sulfate	4.4473	397.203	1.1084	0.9334	1.1694	0.7633	0.7216	0.6961	0.3089	0.2148	0.3375
24-Methylenepollinastanone	10.1046	397.338	0.7923	0.3073	1.3413	3.7453	4.332	4.1222	5.2796	5.7798	5.5013
Drotaverine	4.0302	398.234	0.8227	0.2682	0.1407	2.37	2.4614	2.7952	0.3926	0.3809	0.3115
Sulfasalazine	0.6683	398.989	0.0638	0.0322	0.3481	1.608	1.4257	1.9304	1.4037	1.3054	1.5979
3-Epidemissidine	4.8253	400.381	1.0426	0.9227	1.0671	1.6446	2.056	1.8077	0.2732	0.2875	0.3288
dTDP	11.2346	400.867	0.2411	0.2222	0.1781	7.4479	6.7722	7.6835	8.008	7.3312	6.5152
Theaflagallin	0.6681	400.985	0.0182	0.2231	0	1.1519	1.2008	1.4452	1.4044	1.0476	1.2952
Ochratoxin A	11.115	401.898	6.0219	5.466	5.3485	4.6536	4.5591	2.9758	6.922	8.7288	8.8192
alpha-Hydroxytamoxifen N-oxide	10.1058	404.279	0	0	0	1.3977	1.4699	1.3737	2.0741	2.1006	2.0847
Lisinopril	4.2959	406.237	0.2466	0.1073	0.5921	1.1941	1.3242	1.2941	1.3178	1.5311	1.555
7-Ketodeoxycholic acid	9.5203	407.292	0.485	0.718	0.304	1.5648	1.3227	1.5833	2.3875	2.1391	2.2774
Neurotensin 11-13	4.6251	408.253	0.665	0.2278	0.2301	1.6274	1.9292	2.6835	1.1799	1.4008	1.5546
6-Hydroxy-5-[(4-sulfophenyl)azo]-2-naphthalenesulfonic acid	0.6565	409.018	0.181	0.0429	0.8558	1.6763	1.6486	2.0684	2.4301	1.8916	2.1838
Ganodosterone	10.4026	409.343	0	0	0	0.331	0.436	0.4348	1.6617	1.9755	1.611
dIDP	0.8793	410.967	0	0	0	1.8584	1.7243	1.8294	2.5108	2.1687	2.2084
epsilon-Tocopherol	10.1055	411.324	0.5187	0.7712	0.1964	1.7857	1.9902	1.6202	2.6848	2.6209	2.6873
Perfluorooctanoic acid	0.8761	412.964	0	0	0	1.8373	1.9891	1.8854	2.3909	1.1366	2.1993
Abscisic alcohol 11-glucoside	0.6677	413.219	0.2669	0.236	0.1995	3.3823	2.7013	3.3306	0	0	0.0433
Boviquinone 4	9.8274	413.268	2.9465	4.4672	2.1792	2.7673	2.8845	2.2879	2.7376	2.5507	2.5711
Portensterol	10.1065	413.337	6.1882	2.3658	2.3312	24.281	28.2109	27.4811	34.4344	35.7434	35.5357
Norbuprenorphine	1.6699	414.235	0.1694	0.1781	0.4437	4.0593	3.1837	4.0871	0	0	0
5alpha-Tomatidan-3-one	10.1086	414.342	1.7398	2.774	0.5773	7.1967	7.4091	7.6406	9.8836	10.0508	9.7135
Eplerenone	4.4572	415.211	45.4153	32.6259	43.1493	33.5589	34.6959	32.1676	13.6573	13.1292	14.7495
(22Alpha)-hydroxy-campest-4-en-3-one	10.1091	415.345	0.4304	0.5999	0	1.2617	1.4953	1.3654	1.7453	1.916	1.7653
Metosulam	2.0461	416.011	0.0927	0	0	0	0	0	0	0	0.0844
Margrapine B	4.4535	416.217	8.7337	9.1821	12.1035	9.6255	9.0222	8.6466	4.3227	3.4974	3.5703
Citreoviridin D	4.4527	417.221	1.776	1.6626	2.1516	1.9102	1.5619	1.8277	0.8064	0.7792	0.7026
7 alpha,26-Dihydroxy-4-cholesten-3-one	10.0056	417.341	10.1151	10.4943	11.9542	9.9513	10.5523	12.2563	12.0961	11.1864	10.951
Cilazapril	9.9816	418.352	3.1704	3.4343	3.58	2.9195	3.1712	3.757	3.5058	3.5405	3.3059
Roflumilast N-oxide	1.4179	418.716	0.1366	0.0858	0.0424	2.9798	3.0917	3.1422	0	0	0
Alginic acid	0.6423	419.046	9.9951	11.6767	14.6937	7.8092	6.9158	7.7184	8.183	9.0962	7.7584
Judeol	1.4275	419.216	0.0547	0.0799	0.0247	1.6349	1.5758	1.3867	0	0	0
S-(2,2-Dichloro-1-hydroxy)ethyl glutathione	0.6472	420.05	1.4582	1.776	1.9253	1.2116	0.9119	0.9774	1.1699	1.216	1.2105
LysoPE(0:0/14:1(9Z))	4.4075	422.229	0.3646	2.2653	0.1597	3.3998	3.7053	3.7953	3.6775	3.7002	3.6634
PC-M6	10.1077	422.29	0	0	0	1.1845	1.5218	1.3102	1.8006	1.8191	1.8045
Phenobarbital O-glucuronide	0.8983	423.111	1.3772	1.7456	0	1.9538	2.1625	1.6835	1.1729	0.9002	0.8415
8,10-Octacosanedione	10.6747	423.361	0	0	0	1.1857	1.5005	1.292	1.3505	1.3655	1.5897
LysoPE(14:0/0:0)	4.6867	424.245	2.0649	3.5664	0	6.5792	7.2867	7.593	4.2954	4.1392	4.6977
Darifenacin	2.1458	425.234	0	0	0	0.332	0.257	0.371	2.5417	2.244	2.1442
Prostaglandin D2-1-glyceryl ester	4.6397	425.248	0.4636	0.282	0.1742	1.432	1.7759	1.9456	0.3833	0.8534	0.6748
Momordenol	10.4039	427.353	0.0911	0	0	0.1491	0	0.1884	0.7104	0.7837	0.6647
Bicalutamide	12.5247	430.916	8.3879	9.8205	8.4677	9.5317	9.7495	10.6313	10.1753	9.3685	10.0868
alpha-hydroxysalmeterol	4.4511	432.239	2.6125	2.6352	5.8825	3.2782	3.0195	2.6423	0.6407	0.592	0.752
Rockogenin	9.9964	433.338	1.5265	1.5021	1.5547	1.3922	1.4641	1.4204	1.6307	1.4267	1.5616
Mycophenolate mofetil	4.7207	434.268	2.1204	0	2.1452	1.6288	1.8644	3.3997	0	0	0
beta-Citraurol	10.107	435.32	3.3162	6.4618	1.0374	23.1031	26.561	25.1251	37.3225	35.8777	37.4923
3a,7a-Dihydroxycoprostanic acid	9.9896	435.358	2.4546	2.3826	2.5706	2.31	2.8306	2.9638	2.8775	2.7206	2.7016
Paxilline	9.9883	436.389	17.0828	17.9234	16.8048	15.5911	14.5026	15.6262	15.7704	18.0402	18.2921
2'-O-Methylcajanone	4.4566	437.194	8.2057	9.7344	9.7628	8.209	7.0623	7.5457	6.5631	6.1426	6.9252
Pangamic acid	5.2203	437.287	0.7372	0.4111	0.515	3.2754	4.087	3.9322	1.592	2.2721	1.7126
Varanic acid	10.1066	437.326	0	0	0	1.3244	1.4512	1.4627	2.1954	2.2289	2.0757
Cholestane-3,7,12,25-tetrol	9.9829	437.394	5.2373	5.4118	5.257	4.6214	4.6665	4.9565	5.0523	5.402	5.2859
Fluphenazine	4.457	438.199	2.3698	2.5251	2.6909	2.2137	2.0155	2.2255	1.7348	1.8318	1.9514
LPA(0:0/18:0)	10.1079	439.283	0.4012	0.7818	0	2.684	2.8742	2.7483	3.3979	3.1612	3.2442
13'-Hydroxy-alpha-tocotrienol	10.1108	441.323	0	0	0	0.9595	0.9567	1.0653	1.4689	1.3468	1.4168
3-Hydroxy-9Z-octadecenoylcarnitine	1.9116	442.721	0.0638	0.1268	0.0164	1.2444	1.1283	1.2455	0.175	0.0779	0.0952
(-)-Catechin 3-O-gallate	12.5323	442.872	2.2932	2.07	2.2621	1.2405	1.1211	1.2105	1.6216	1.5151	1.5839
4-Hydroxyphenytoin glucuronide	10.0786	445.123	0	0	0.9784	0	0	0.0819	0	0	0
Ferrous gluconate	0.638	446.889	0.1287	0.2046	0.1001	1.2197	1.4105	1.3168	1.0143	1.0003	1.0001
6beta-hydroxybudesonide	1.5024	447.228	0.0364	0.0429	0.1373	1.2665	1.306	1.3837	0	0	0
Tenofovir Diphosphate	12.5032	447.905	2.5355	2.4178	2.1169	2.2287	2.1906	2.5683	2.5049	2.8468	2.6696
LysoPE(0:0/16:0)	5.3116	452.276	9.8311	9.2229	5.4021	22.401	25.5577	29.5915	8.3818	11.5181	7.1198
LysoPE(0:0/16:1(9Z))	4.8348	452.278	2.2831	1.1914	2.5714	5.4	2.6516	5.6178	1.4225	1.4207	0.9937
Cytochalasin Opho	4.6741	452.279	29.3351	55.4457	21.4592	42.1446	12.5278	38.7369	3.5798	4.2174	3.1774
Cabergoline	10.1109	452.348	0	0.3062	0	0.9608	0.9575	0.9174	1.3174	1.3141	1.4643
KB 2	0.9834	453.158	0	0	0	0.6809	0	0.5988	1.3736	1.7647	1.8875
Melleolide M	4.4541	453.17	1.6819	1.6196	1.543	1.7521	1.5082	1.9364	1.0259	0.9319	0.9743
Repaglinide	4.8362	453.282	0.5246	0.3219	0.2159	1.3236	0.7374	1.4462	0	0.3435	0.3938
Sambutoxin	9.9948	454.401	4.9507	5.7975	5.0299	4.347	4.1686	4.7597	5.7623	5.5888	5.1199
Rigin	4.972	455.24	0	0	0	2.2909	2.9098	1.7772	7.7666	6.7281	7.859
Verapamil	5.2216	455.298	4.5194	1.9518	2.1604	13.5365	15.8288	17.9419	7.7895	11.5583	7.0858
Nb-Arachidoyltryptamine	9.99	455.404	1.6634	1.6848	1.7028	1.6269	1.4466	1.5403	1.6922	1.7137	1.7176
20-Hydroxy-leukotriene E4	5.2212	456.301	0.8648	0.947	0.4214	2.8679	3.1982	3.7382	1.3614	2.0904	1.4708
Flavin Mononucleotide	0.6754	456.951	0.0091	0.0215	0.0951	1.0853	0.7747	1.183	1.3056	0.8744	1.1268
Thioguanosine 5'-diphosphate	2.1109	458.059	0.3987	0.2637	0.0917	2.2677	1.9487	1.8903	2.5539	2.8092	2.2731
10,11-Dihydro-12R-hydroxy-leukotriene E4	9.9829	458.372	2.4118	2.2959	2.6624	2.4063	2.9577	3.3837	2.304	2.7262	2.046
C.I. Acid Red 13	0.6732	458.947	0.0273	0.074	0.0164	0.859	0.8355	1.218	1.1273	1.0016	1.2946
Cyanidin 3-O-(6''-acetyl-arabinoside)	11.1471	459.857	0	0	0.029	1.4244	1.5295	1.3827	2.2177	2.7651
Narceinone	4.4546	460.271	3.0893	3.0445	2.783	3.3366	3.5517	3.8573	1.7004	1.7489	2.1504
Glucosylsphingosine	5.3633	462.302	1.0475	0.6437	0.8135	0.2758	0.3244	0.6106	0.0519	0	0
Hydroxysintaxanthin 5,6-epoxide	10.1079	463.315	0.337	0	0	1.7316	1.9352	1.4221	2.2999	2.2213	2.1632
Etodolac acyl glucuronide	6.2519	464.315	0.1913	0.0429	0.0904	1.9513	1.9184	2.1172	0.1472	0.2595	0.23
Sorafenib	12.459	464.896	1.2617	1.4056	1.2298	1.2513	1.286	1.457	1.2071	1.153	1.2233
Tobramycin	4.2985	468.272	0.1549	0.1169	0.4226	1.4288	1.6077	1.7879	1.9245	1.8589	1.8596
Sanguisorbic acid dilactone	0.8786	468.925	0	0	0	3.9369	3.7099	4.0679	4.1319	3.7637	4.4481
Glabrolide	10.1044	469.329	0.3531	0.473	0	1.7094	1.9834	1.9847	2.9632	2.8358	2.618
Nefazodone	1.3898	470.228	0.1366	0.1287	0.2328	2.9041	3.0404	3.0653	0	0	0
(-)-Epigallocatechin 3-(4-methyl-gallate)	0.8801	470.923	0	0	0	4.8003	4.5419	4.8983	5.2353	4.4541	6.0483
m-Trigallic acid	0.8765	472.921	0	0	0	2.6304	2.7175	2.7479	3.8769	2.9463	3.3467
6-Feruloylglucose 2,3,4-trihydroxy-3-methylbutylglycoside	0.8355	473.173	6.7774	7.1528	6.9214	1.8577	2.0267	1.3347	0	2.3359	2.2562
Sildenafil	2.1156	473.207	0.0464	0	0	0.3346	0.1399	0	9.0281	7.619	8.6458
(23S,24S)-17,23-Epoxy-24,29-dihydroxy-27-norlanost-8-ene-3,15-dione	9.8511	473.32	1.6484	1.7915	1.6255	2.0443	1.853	1.7739	2.7014	2.8299	2.5365
Ertapenem	0.9311	474.142	1.8885	1.8472	1.6983	1.805	2.0825	1.6812	7.9104	8.3079	8.5648
LysoPE(18:4(6Z,9Z,12Z,15Z)/0:0)	4.6756	474.26	2.4971	1.7985	2.7206	2.5962	2.0996	3.1331	0.3203	0.1163	0
LysoPE(18:3(6Z,9Z,12Z)/0:0)	5.2203	476.278	1.128	0.6115	0.6168	2.9534	3.3403	3.3279	2.0922	2.6167	1.8949
Dinoprost Tromethamine	9.9872	476.383	11.887	8.8755	9.4016	10.9135	11.2566	12.8567	9.8233	11.3849	9.8188
Diosmetin 7-O-beta-D-glucuronopyranoside	0.6624	477.003	0.5845	0.1105	0.6233	1.1252	1.0204	1.1571	1.6261	1.4711	1.7398
Kanokoside A	0.6948	477.205	244.698	276.972	296.981	71.9773	76.0629	72.967	13.7297	12.2992	11.9631
Panaxatriol	9.9798	477.386	3.7664	3.033	3.2177	3.6149	3.5565	3.8291	3.6892	3.5298	3.3581
Furcelleran	0.687	478.207	41.262	46.1041	45.7749	12.3118	12.3113	10.3551	2.9228	2.8611	2.5683
Acevaltrate	0.861	479.172	1.8344	1.6424	1.7676	2.1605	2.0221	1.5469	0	0	0
Eremopetasitenin D2	0.6874	479.207	25.437	27.3134	27.9494	7.5182	7.68	6.151	1.9007	1.9083	2.0056
Nicardipine	0.6846	480.211	4.9776	5.3036	5.1193	1.4373	1.772	1.3541	0.3151	0.3006	0.3127
LysoPE(18:1(9Z)/0:0)	5.3439	480.31	5.3258	3.6035	5.9165	3.9177	10.152	8.5277	0	0.4242	0.2336
11-beta-Hydroxyandrosterone-3-glucuronide	5.0219	481.255	0	0	0	39.2862	44.7948	42.8928	54.5757	65.6051	52.0747
Crustecdysone	5.3501	481.314	1.4402	1.0459	1.5797	0.6935	2.5714	2.355	0.1299	0	0
Caffeoylferuloylspermidine	5.019	482.259	0	0	0	10.2253	11.6225	10.7213	14.1681	17.0936	17.709
LysoPE(18:0/0:0)	6.254	482.325	1.5437	3.0855	0.6984	12.8121	14.6721	15.1565	0	0.9456	2.0462
Goshonoside F2	5.6153	483.271	0	0.2861	0	10.9103	13.021	11.986	4.8112	4.4376	5.6019
Adlupone	6.2519	483.327	0.5739	0.7395	0.2219	3.6935	3.7363	3.7986	0.3061	0.5844	0.4164
PA(20:4(5Z,8Z,11Z,14Z)e/2:0)	5.5175	485.282	0	0	0	40.4861	43.6295	31.2481	2.5375	1.5194	2.491
Goshonoside F1	7.6311	485.289	0.2733	0.1824	0.1561	0.8143	0	0	1.4155	1.7313	1.4587
Chlordecone alcohol	11.1144	486.875	5.7144	5.4438	5.4101	3.4264	3.8706	3.1433	5.8007	7.7437	5.9094
Garciduol C	0.6399	487.034	4.6475	5.0905	6.173	3.2905	2.9444	3.0747	3.9917	4.6493	4.3312
Dasatinib	1.6612	488.235	0.4281	0.5046	0.2712	13.5379	11.6126	13.1808	0.7264	0.4755	0.6868
12-Hydroxy-13-O-D-glucuronoside-octadec-9Z-enoate	2.464	491.287	0.0091	0.0215	0	0	0	0	1.8605	1.9192	2.3409
Imatinib	4.4479	494.253	0.8009	0.9403	0.8703	0.528	0.4557	0.303	0.3501	0.3047	0.3028
LysoPC(16:0)	2.1275	494.26	0	0.0513	0.0218	0.8526	0.8112	0.9416	8.3035	6.144	7.725
(R)-Isobyakangelicin 3'-glucoside	0.857	495.156	6.2589	4.5615	6.6589	5.8323	6.7011	5.0897	7.6527	8.1958	7.3775
Idarubicin	0.8641	496.16	2.0889	1.6253	2.2063	2.1278	2.3169	1.8759	2.3594	2.372	2.4063
beta-Boswellic acid acetate	0.8546	497.39	1.4171	1.7587	0	1.8634	2.2216	1.6874	0	0	0
2-Methyl-1-hydroxypropyl-ThPP	0.6771	498.126	0.1549	0.2146	0.0905	0.0549	0.4269	0	1.2417	1.6213	1.4573
Halofantrine	0.9068	498.174	261.086	221.078	307.303	320.108	325.354	299.342	62.6696	58.8982	59.9885
Peonidin-3-galactoside	0.6385	498.902	2.1541	2.0978	1.0778	3.0748	2.9737	3.5004	3.4752	3.323	3.9397
Fluticasone Propionate	0.9316	499.177	31.0069	27.6963	35.3939	37.0797	35.622	33.4222	35.6383	34.0208	35.7912
Eucaglobulin	0.6715	499.187	199.026	268.354	234.192	115.718	110.599	102.6	45.2122	43.5071	43.5192
Austin	1.9876	499.206	0	0	0	0	0	0	3.7755	4.2349	4.5806
Adefovir Dipivoxil	0.9296	500.175	6.2314	5.7704	6.9633	7.5433	8.0572	6.6	7.4306	7.1431	7.6428
Limonexic acid	0.9232	501.177	0.306	1.6129	2.2583	2.2144	2.3129	2.2779	2.3207	2.4587	2.3037
Artonol C	0.6711	501.189	17.4199	22.2592	20.7913	11.7989	11.2002	10.6551	5.7555	5.7376	5.9261
6''-O-Malonyldaidzin	11.2052	503.109	7.9266	7.502	7.9488	9.4509	10.3642	11.7669	10.1819	11.8665	9.8826
Pyranodelphinin B	11.205	504.11	4.0749	3.8381	4.1379	5.1617	5.5218	5.5899	5.0006	5.8021	4.756
LysoPE(20:3(11Z,14Z,17Z)/0:0)	1.9371	504.25	0.0911	0.0429	0.0657	1.6052	1.4349	1.6751	1.4362	1.1739	1.7763
Luteolin 3'-(3''-acetylglucuronide)	11.2049	505.108	2.6943	2.1009	2.5836	3.3448	3.6318	4.2609	3.7481	4.3723	3.3968
(3S,7E,9R)-4,7-Megastigmadiene-3,9-diol 9-[apiosyl-(1->6)-glucoside]	5.6107	505.256	0.2585	0	0	2.3478	2.314	1.9744	2.425	2.8503	2.3144
Cyanidin 3-O-(6''-malonyl-arabinoside)	11.2071	506.109	1.0389	0.8047	0.9605	1.4269	1.3603	1.5329	1.3913	1.466	1.3314
Tartrazine calcium lake	11.2276	506.832	0.1669	0.1196	0.1016	3.7021	3.5443	3.7692	4.3026	4.0791	4.4348
Argatroban	5.2068	507.273	0	0	0	1.5853	2.0499	1.6304		0.8506	1.0017
Physagulin A	5.8266	509.286	0	0	0	14.9268	14.3456	14.2003	1.3433	3.5761	2.2183
erythro-7,9-Tetratriacontanediol	7.2092	511.52	10.2392	9.926	10.7111	10.4279	10.8198	10.6592	12.416	12.5133	12.106
Sulfolithocholylglycine	2.1151	512.267	0	0.0485	0.0218	0.5275	0.1574	0.4623	3.4752	3.1062	4.3573
Cer(d18:0/14:0)	7.2103	512.524	3.6861	3.79	3.4269	3.8201	3.9616	4.0256	4.4087	5.0356	5.1652
Chatenaytrienin 1	7.2132	513.531	0.6115	0.6785	0.6759	0	0	0	0.8985	0.9568	1.0223
Phenylacetic acid-N-isopropylnortropine-ester methobromide	0.8977	514.156	0	0	0	1.6317	1.7525	1.2386	0.6848	0.7181	0
Luteone 7-glucoside	0.9047	515.153	0	0	0	1.4054	1.6275	1.33	0.5999	0.6632	0.4779
2'',6''-Di-O-acetylononin	0.668	515.161	2.1087	2.8628	2.7677	5.5624	5.6252	4.1299	1.571	1.6126	1.6858
Neoacrimarine G	12.5132	515.893	0	0	1.2924	1.3426	1.0163	1.3435	1.2708	1.2125	1.2701
Retapamulin	9.8527	518.378	0.684	0	0	0.6986	0.7454	0.6554	1.3214	1.4457	1.3535
Medicarpin 3-O-(6'-malonylglucoside)	11.2055	519.14	10.9417	11.6707	12.3091	14.1869	15.41	17.5803	15.2216	17.9947	14.9209
6S,9R-Dihydroxy-4,7E-megastigmadien-3-one 9-[apiosyl-(1->6)-glucoside]	1.6332	519.238	0.0547	0.2219	0	2.2633	2.1874	2.2509	1.5351	1.0988	1.2108
Ceforanide	11.2055	520.142	5.6843	6.0289	6.3764	7.5964	8.5581	8.904	7.9003	8.9002	7.0736
Eujambolin	11.2055	521.14	4.2218	4.5096	4.5158	5.3602	5.8034	6.3115	5.8033	6.8935	5.5101
Citrusin F	0.6639	521.168	34.0677	41.8688	43.8302	24.2158	22.5102	22.5503	16.4578	15.9668	15.8584
6-Thioguanosine-5'- O- triphosphate	11.2059	522.141	1.8253	1.6651	1.6969	2.1075	2.0151	2.6428	2.2924	2.5187	2.163
Morphiceptin	0.6639	522.173	7.38	9.279	9.4553	5.2586	5.2128	4.8789	3.7982	3.5595	3.7079
2-hydroxyclomipramine glucuronide	0.6633	523.169	4.1762	5.5407	5.1142	3.2336	2.9734	2.9351	2.1384	2.1509	2.0804
ent-6R,16bOH,17-Trihydroxy-7-oxo-6,7-seco-19,6-kauranolide 6-O-glucoside	2.107	527.256	0	0.0342	0.0436	1.7807	1.4263	1.5095	1.6417	1.8743	2.3924
Isodesmosine	1.8361	527.282		0.0858	0.1796	2.3095	2.1393	2.4416	0	0	0
3alpha-Acetomethoxy-11alpha-oxo-12-ursen-24-oic acid	10.1544	527.395	0.7024	0.7414	0.9678	0.5326	0.3568	0.4668	0.3858	0.5657	0.4499
alpha-Tocopherol succinate	5.6626	529.423	0	0	0	0.7273	0	0.4989	2.3269	2.2884	2.1411
Tsugaric acid B	5.9318	529.472	1.66	1.7314	1.785	1.6132	1.4942	1.4339	1.9154	2.1438	1.9771
Cinncassiol D2 glucoside	4.4453	531.274	0.5434	0.4077	0.2657	0.3618	0.9772	0.1556	0.0613	0.0606	0.0268
Ganoderic acid N	2.8505	531.305	0.0182	0.0215	0.0211	0	0	0	2.4911	2.1147	2.4527
Reticulatamone	7.2126	533.502	14.7483	15.9663	14.0772	13.4086	13.6916	14.0633	14.9935	15.6946	14.0648
LysoPE(0:0/22:2(13Z,16Z))	7.2111	534.507	5.7185	5.8215	5.2746	4.5692	5.1604	5.1699	5.6329	5.9545	5.4079
Reticulatamol	7.2128	535.512	1.167	1.3492	1.2232	1.066	1.3353	0.9426	1.3335	1.3552	1.3078
Malvidin 3-(6-acetylglucoside)	11.2123	536.167	125.782	141.572	137.203	160.628	167.637	186.42	164.757	209.36	154.51
6-beta-Hydroxy-mometasone furoate	0.6585	537.144	0.4008	0.7195	0.4191	1.7901	1.9554	1.7223	0	0	0
1,4-beta-D-Glucan	11.2108	537.168	60.4854	53.3805	70.7495	84.2043	90.1484	99.2519	90.5273	121.634	85.1042
Physalolactone	2.1062	537.301	0.0927	0.0875	0.0944	2.9615	2.8225	2.7936	0	0	0
DG(14:1n5/0:0/16:1n7)	10.3736	537.537	2.7255	3.9373	3.5652	3.935	4.3551	4.3909	4.4225	4.3478	4.3636
3-Demethylsimmondsin 2'-(Z)-ferulate	11.2058	538.166	36.0093	37.872	37.6498	71.1589	74.8992	62.7796	47.117	76.4838	44.8747
N-Palmitoylsphingosine	10.3664	538.54	1.0294	1.3734	1.4868	1.8706	1.59	1.5805	1.8606	1.7891	1.818
Lippioside I	11.205	539.17	13.0267	13.2405	13.264	14.997	16.122	16.8331	15.832	17.3858	15.8684
Physalolactone	2.2799	539.319	0	0.692	0	8.5081	7.3689	8.1642	1.4451	1.4769	1.7904
beta-Zeacarotene	11.2014	539.434	0.2562	0.3979	0.2491	0.3217	0.2805	0.2989	0	0.2797	0.2739
Trisalicylate-choline	11.2049	540.169	4.9973	4.4924	5.4836	6.5296	6.6677	7.6619	6.8506	7.9965	6.8582
Pulcherosine	2.2806	540.322	0	0.0644	0.0247	2.6868	2.4034	2.4435	0	0.4529	0
Mirex	1.8343	540.784	0.1002	0.1073	0.1902	2.0914	2.0078	2.0536	0.0866	0.1253	0.0703
N,N'-Bis(g-glutamyl)-3,3'-(1,2-propylenedithio)dialanine	11.2054	541.136	6.9153	6.6091	6.0327	6.1474	6.5499	7.36	8.1285	8.9791	7.4406
4-Hydroxyvoriconazole 4-O-glucuronide	11.2053	542.133	3.0292	3.0574	2.9635	3.013	3.3347	3.7278	3.8522	4.37	3.711
Cefonicid	1.913	542.782	0.0364	0.0858	0.1268	0.0702	1.2539	1.6179	0	0.1046	0.1817
Yuccaol C	11.2057	543.126	2.2367	2.1352	2.0751	2.2415	2.7305	2.6596	2.324	2.8931	2.4672
Resveratrol 4'-(2-galloylglucoside)	0.6614	543.15	23.4886	28.3558	18.9347	16.313	16.0915	16.5299	13.6937	13.802	13.8967
Cinncassiol C1 19-glucoside	1.3709	543.244	0.0638	0.0644	0.0164	1.7656	1.6628	1.95	0.4026	0.2685	0.2682
Doxorubicin	0.6592	544.155	4.6037	6.2756	4.2068	3.6469	3.6361	3.5942	3.0191	3.2359	3.6424
Ethanesulfonic acid, 2-(1-(difluoro-((trifluoroethenyl)oxy)methyl)-1,2,2,2-tetrafluoroethoxy)-1,1,2,2-tetrafluoro-, polymer with tetrafluoroethane	0.6577	544.994	0.1619	0.6932	0	1.1871	1.0949	1.1456	1.7496	1.5471	1.6281
(2S,2''S,3S,3''R,4S)-3,4',5,7-Tetrahydroxyflavan(2->7,4->8)-3,4',5,7-tetrahydroxyflavan	0.663	545.15	2.898	3.4446	2.3676	2.1609	2.1618	2.5103	2.1357	2.1129	1.8403
Canavalioside	2.1174	545.271	0.0742	0	0	0	0.5275	0.4334	1.2256	1.6242	1.239
Diepomuricanin A	1.5219	547.756	0.1185	0.104	0.1479	2.042	1.8362	1.829	0	0	0.0626
Vicriviroc N-oxide	2.0845	548.235	0.0927	0.0769	0.0942	1.5541	1.5128	0.7886	0	0.5613	0
Darunavir	1.5205	548.257	0.0443	0.0951	0.0329	1.0435	0.085	1.1582	0	0	0.2595
Cohibin B	12.5506	549.489	0.6917	0.881	0.6148	1.3917	1.9936	1.6428	0.9778	1.0389	0.9734
LysoPC(20:0)	10.3579	552.479	0.6741	0.8323	0.6022	0.6145	0.4475	0.6833	0.591	0.4272	0.4564
Bipindogulomethyloside	1.6252	553.282	0.3097	0.3326	0.189	10.1927	9.5681	11.1042	0	0	0
DG(15:0/0:0/16:1n7)	1.6253	553.782	0.2868	0.2461	0.1315	7.7926	6.7844	7.5426	0	0	0
Enkephalin L	9.1206	554.261	1.4624	1.6794	1.1449	1.9458	1.4816	1.3261	2.5779	2.7777	2.5484
Vignatic acid A	1.6249	554.282	0.0638	0.1287	0.2747	3.5731	2.7862	2.9997	0	0	0
Ceftriaxone	0.6396	555.02	6.7601	6.6282	6.6945	3.8283	3.0964	3.5588	5.9626	6.3926	5.3452
6-O-Demethylnigerone	0.9057	555.13	1.5011	4.3579	0	4.5479	4.5147	4.0804	5.7583	5.3207	5.3387
Piceatannol 4'-galloylglucoside	0.9105	557.13	0	0	0	2.1581	2.1806	1.9812	2.984	2.815	2.7614
Quinidine barbiturate	1.7472	557.311	0.0728	0.0966	0.0493	2.3123	1.8798	2.2325	0	0.2189	0
Germanicol cinnamate	8.9339	557.453	0.1106	0.1545	0.2301	1.7309	1.466	1.6679	1.5229	1.5772	1.6121
Vecuronium	2.6999	558.328	0	0.0106	0	0	0.0102	0	3.0332	2.0017	2.1905
Dihydromorelloflavone	0.6514	559.125	0.9654	1.1909	0.9411	2.4219	2.4518	2.5651	1.7642	1.7985	1.7001
Albanol B	8.6492	559.133	0.0547	0.0858	0.0528	0.063	0.076	0.0737	0.0963	0.0606	0.1342
Epomusenin A	6.4503	559.52	7.219	7.4487	7.2501	6.7555	7.2033	4.736	10.6507	10.4319	10.0265
CerP(d18:1/12:0)	2.149	560.269	0	0	0	0.6553	0.2565	0	5.7888	5.2143	4.381
Pentabromodiphenyl ethers	10.3639	560.523	1.8238	1.8915	1.599	1.3896	1.3793	1.4815	1.5144	1.7581	1.6777
Taurolithocholic acid 3-sulfate	2.1186	562.265	0	0	0	0	0.1924	0.5947	1.2141	1.0559	1.3609
5,7-Dihydroxy-3',4'-dimethoxy-8-(3-hydroxy-3-methylbutyl)-isoflavone 7-glucoside	7.6315	563.202	1.4304	1.6543	1.3431	1.4012	1.0275	1.4731	1.7218	1.6509	1.661
Protoporphyrin IX	7.6207	563.262	0	0.9155	0.9536	0.9249	1.7044	0	1.5903	2.044	0.8187
DG(14:0/18:3(9Z,12Z,15Z)/0:0)	7.6162	563.551	326.158	335.48	345.584	347.334	321.313	318.287	482.79	499.54	524.788
4-Hydroxytamoxifen-O-glucuronide	11.2106	564.2	1.7066	2.1205	2.2238	3.0377	3.0025	3.5136	3.5226	4.2489	3.1716
Ceramide (d18:1/9Z-18:1)	7.6167	564.555	137.988	131.873	118.092	134.562	158.831	129.983	203.631	209.099	208.585
Cascaroside C	11.2111	565.2	0.838	1.1379	1.1959	1.573	1.9322	1.9827	2.1221	2.2436	1.9543
DG(14:0/18:2(9Z,12Z)/0:0)	7.6042	565.562	20.0705	20.6746	20.5815	19.0989	17.4118	17.9185	24.8009	24.377	24.5905
Acrimarine I	11.2106	566.2	0.7927	0.8295	0.8632	1.3207	1.3919	1.4451	1.695	1.6628	1.3299
Cer(d18:0/18:1(9Z))	7.6148	566.565	2.8865	3.0442	2.8324	2.8939	2.4498	2.5785	3.2406	3.3728	3.2437
[(2R,3S,4R,5R)-5-(2,4-dioxo-1,2,3,4-tetrahydropyrimidin-1-yl)-3,4-dihydroxyoxolan-2-yl]methyl {[(3R,4S,5S,6R)-3,4,5-trihydroxy-6-(hydroxymethyl)oxan-2-yl phosphonato]oxy}phosphonate	12.5231	566.891	5.4063	6.6325	6.1466	7.1755	6.2629	6.0242	6.2714	5.9152	6.3771
DG(16:0/0:0/16:1n7)	9.0816	567.582	22.7048	14.7106	28.6843	20.0721	23.4668	24.3628	15.9296	19.0893	15.521
Nelfinavir	1.4221	568.271	0	0	0.0329	1.2751	0.0615	1.2599	0.3503	0.358	0.3634
Cer(d18:0/18:0)	9.0815	568.587	8.8755	5.2152	5.6404	8.6004	9.3113	10.4348	6.5171	7.9777	6.5264
CE(12:0)	9.081	569.591	2.1722	1.1373	1.1833	2.2218	2.1045	2.2607	1.4772	1.7304	1.3107
Hericenone C	10.1209	571.424	0.6432	1.0852	0.5916	4.6448	0.6657	0.2621	0	0	0.1904
Biotinyl-5'-AMP	11.1187	571.852	4.1568	4.2288	4.696	3.0868	3.1934	2.3917	4.7891	5.4411	5.8329
Etoposide catechol	0.9186	573.169	0	0.0769	0	1.4596	1.5515	1.4301	0	0	0
<i>ortho</i>-hydroxyatorvastatin	1.8133	575.272	0.2056	0.1742	0.412	3.1425	2.406	2.9257	0	0	0
Cefotetan	1.8147	575.772	0.1275	0.0858	0.0904	1.8633	1.6462	1.8119	0	0	0
Collettiside I	2.369	577.351	0	0	0	0.0158	0.0102	0.0246	1.1171	0.989	1.5897
(+)-7-epi-Syringaresinol 4'-glucoside	0.9622	579.207	0	0.2524	0	9.2533	8.9123	9.1586	9.6196	8.4736	8.6927
Deserpidine	5.4005	579.295	1.2693	1.5184	1.2396	1.2671	1.198	1.5259	1.2612	1.2206	1.2216
Ergotamine	0.9694	580.211	0	0	0	2.4991	2.4638	2.5139	2.5021	2.5148	2.2533
(+)-Lyoniresinol 9-glucoside	0.9497	581.211	0	0	0	0.2273	1.2758	1.2107	0.2025	0.2806	0
DG(15:0/18:1(9Z)/0:0)	6.3957	581.502	3.7827	4.6002	4.0077	3.8381	3.6769	3.3999	4.4444	4.9618	4.8871
Ritonavir metabolite M11	6.3907	582.506	1.9639	1.6434	1.8982	1.7641	1.4057	1.4274	1.9206	1.9994	2.2641
5'-Methoxybilobetin	12.5324	582.858	0.87	1.1833	0.8156	1.2313	1.1492	1.1061	1.1658	1.1953	1.1975
DG(16:0e/18:0/0:0)	12.5194	583.877	1.5413	1.6567	1.5423	1.6485	1.5457	1.5815	1.4281	1.5705	1.8527
Cholic acid glucuronide	2.0744	585.324	0	0	0	0	0	0	3.3729	3.0652	4.452
DG(14:1n5/0:0/20:5n3)	7.994	585.533	13.4806	14.7177	14.8637	13.0988	12.3271	13.0608	15.0724	14.5948	14.774
Amikacin	2.0161	586.317	0.1754	0.1583	0.0986	5.1876	4.634	5.8022	1.5415	0.396	1.4986
Janthitrem B	7.9961	586.538	5.3565	5.7702	5.8266	5.5543	5.2042	5.1723	5.8672	5.9791	6.1148
Erythrinasinate A	12.4714	587.55	4.5697	4.749	3.9221	4.4597	3.8527	4.7337	4.3802	4.5563	4.5978
N-Acetyl-D-glucosaminyldiphosphodolichol	12.4768	588.553	2.0803	2.0959	1.7058	1.8386	1.6439	1.9859	2.108	1.9972	2.0056
DG(14:0/0:0/20:4n6)	9.0825	589.564	17.223	15.9721	13.0392	17.7262	19.9367	17.8998	17.3013	17.3946	17.9567
dTDP-4-acetamido-4,6-dideoxy-D-galactose	9.0822	590.569	7.7033	6.7972	5.3142	7.2609	8.8025	7.031	7.5858	7.211	7.4371
Mesobilirubinogen	2.0906	591.269	0.0742	0	0.0363	0.6918	0.7791	0.6644	0.7602	0.7414	1.1246
Polyoxyethylene dioleate	9.0822	591.573	1.685	1.4297	1.4074	1.597	1.8925	1.6342	1.4987	1.6749	1.4111
Cyanidin 3-(6''-dioxalylglucoside)	10.1014	593.935	0.5143	0.6223	0.6339	3.2974	0.3382	0	0.5541	0	0
Jurubine	2.1838	596.338	0.0468	0.0322	0.0164	1.302	1.3097	1.3352	0.2458	0.1645	0.1342
Calcium trimetaphosphate	2.1079	598.311	0.0464	0.0427	0	1.2504	1.3264	0.9489	0.4239		0.3135
Kaempferol 7-(6''-galloylglucoside)	0.6651	601.11	2.0248	1.4755	0.4373	7.6304	6.5894	7.1251	6.2891	6.6497	6.4914
Gluten exorphin A5	2.029	601.287	0.1154	0.1073	0.2219	2.1638	1.8025	2.1384	0	0	0
DG(15:0/0:0/20:5n3)	2.0896	601.779	0.0638	0.0751	0.0411	1.6855	1.9986	2.1016	0.1212	0.0716	0.1211
Dapsone GSH conjugate	0.6671	602.111	0.4526	0.3219	0.1117	1.8203	1.5673	1.6674	1.3084	1.3026	1.3856
Tetronasin	1.6672	602.279	0.1457	0.1947	0.2857	3.5838	3.3556	3.4966	0.3809	0	0
Eriodictyol 7-(6-galloylglucoside)	0.666	603.108	0.8273	0.8885	0.1643	3.3226	3.072	3.4264	2.8658	2.7719	2.7826
6-Hydroxysandoricin	2.0882	603.277	0.1113	0.0855	0.1036	0	0.1574	0	2.108	1.5857	2.1
Liensinine	2.1013	609.284	0	0	0.0363	0	0.3497	0	1.287	0.7234	0.6455
Isopeonidin 3-rutinoside	12.0431	610.185	48.4354	21.848	32.0948	29.1958	48.5552	56.9722	42.4821	67.8009	39.241
Tubocurarine	1.3955	610.282	0.1002	0.1073	0.1796	2.138	2.2637	2.1816	0.1663	0	0
Hydroxydestruxin B	2.2984	610.354	0.0921	0.1224	0.1875	2.4316	2.2159	2.8705	0.2164	0.2072	0.2199
Prodelphinidin B	0.6469	611.138	16.5398	16.7814	16.2414	3.5425	3.155	2.5422	5.3204	6.4721	6.7875
4'-Hydroxyacetophenone 4'-[4-hydroxy-3,5-dimethoxybenzoyl-(->5)-apiosyl-(1->2)-glucoside]	12.0395	611.187	27.1194	18.3019	29.6134	24.9276	27.6046	28.9445	24.7377	30.4256	22.7987
Delphinidin 3-(6-p-coumaroylgalactoside)	0.6469	612.144	3.5704	3.7607	3.6308	0.6445	1.537	0.8154	0	1.6548	1.7687
Cyanidin 3-laminaribioside	12.0391	612.186	20.8187	13.3771	22.0702	19.1652	20.415	21.2014	17.9738	21.4008	16.767
Lercanidipine	2.0154	612.333	0.1073	0.2126	0	3.1447	2.3799	3.6456	0.3413	0.1416	0.2336
Indinavir	2.2521	612.336	0.102	0.1196	0.1789	4.4206	4.509	4.3928	0.4501	0.2386	0.5305
Diatrizoate	11.2376	612.797	0.1669	0.1014	0.0653	3.4888	3.142	3.5986	3.8406	4.0135	4.0193
Cefpiramide	0.6564	612.979	0.1966	0.0215	0.9077	1.7603	1.7238	1.4279	1.929	1.8246	1.7481
Fosaprepitant	0.8803	613.089	0	4.707	0	5.0457	4.7593	4.543	5.908	5.9025	5.8041
Safflomin A	12.0377	613.188	8.1721	5.7518	9.2064	7.8881	8.6	8.6355	7.8367	9.1394	6.962
Neoacrimarine E	12.0378	614.187	3.7302	2.6141	4.2713	3.5655	3.9883	4.0908	3.4799	3.8673	3.2949
6''-O-Galloylquercimeritrin	0.8805	615.088	0	3.2937	0	3.7721	3.6335	3.8062	4.3558	4.073	4.2678
Catechin 3',5-diglucoside	12.0415	615.182	1.5814	1.1695	1.5309	1.4712	1.5754	1.4829	0	1.4999	1.1876
Neomycin	2.2122	615.353	0.1549	0.1287	0.0904	4.6224	4.0351	3.8758	0.2713	0.2998	0.2675
Antibiotic X 14889C	10.0857	615.446	0.6285	0.9391	0.5206	6.3287	0.4878	0.3194	0	0.8518	0
DG(16:1n7/0:0/20:4n6)	12.2922	615.582	1.8052	2.1059	2.2674	1.8608	1.8042	1.8792	1.844	1.7827	1.7796
Paromomycin	4.0148	616.179	0	1.2654	0.6199	1.4262	2.0153	2.347	1.5423	1.6675	1.3883
Neuromedin N	2.0945	616.255	0.0742	0	0	0.9135	0.2376	0	0.8121	0.6315	1.3067
Quercetin 3-(2-galloylglucoside)	0.6677	617.081	0.0729	0.1395	0.3275	1.2466	1.1592	1.2519	0.8503	0.8752	0.8817
Simulanoquinoline	1.0543	617.129	0	0	0	2.7413	2.2228	2.6593	3.6063	3.193	4.0631
APC	1.6707	619.312	0.0547	0.0429	0.0247	1.4518	1.2755	1.4277	0	0	0
DG(14:1n5/0:0/22:2n6)	9.2087	619.614	182.943	136.309	141.402	193.511	181.382	174.872	185.838	191.828	202.444
Cer(d18:1/22:1(13Z))	9.2033	620.618	70.7072	53.7572	58.8789	76.4682	85.573	80.0654	92.2107	96.4501	86.6033
(1alpha,3beta,20S,22R,24S,25S)-Pubescenin	9.7445	621.311	8.3956	8.0523	8.9683	10.649	11.6556	11.0113	6.7356	6.488	6.4135
CE(16:2)	9.1998	621.629	14.4695	13.0464	14.4001	13.3539	14.1075	14.2326	15.119	14.8223	15.4714
6-(N-Acetyl-alpha-D-glucosaminyl)-1-phosphatidyl-1D-myo-inositol	9.7447	622.316	3.0798	3.1292	3.3904	4.0438	4.1388	4.0487	2.5367	2.482	2.3425
Cer(d18:0/22:1(13Z))	9.1996	622.635	2.8516	2.3216	2.5991	2.4154	2.3039	2.6468	2.7188	2.7994	2.8978
Genistein 4',7-O-diglucuronide	0.6435	623.006	7.6069	7.1189	8.3385	3.8836	3.5243	4.1946	5.6641	6.8846	5.7194
Isotetrandrine	9.741	623.32	0.7469	0.6008	0.6585	0.9371	1.1986	0.9025	0	0	0.5728
Amritoside	0.6454	627.11	0.3279	0.4351	0.3698	0.3255	0.2658	0.303	0	0	0
Delphinidin 3-gentiobioside	9.5943	628.195	0.082	0	1.0759	0.0788	0.1113	0.1118	0.2976	0.2597	0.2449
Dabigatran etexilate	2.4049	628.366	0.0215	0.0423	0.0164	1.0469	0.8298	0.9656	0	0	0
Capsicum annuum Fluorescent chlorophyll catabolite	9.5871	629.194	0.0547	0.0966	0.0769	0.1024	0.1063	0.0819	0.1838	0.0805	0.1557
DG(15:0/0:0/22:4n6)	11.1542	629.814	0	0	0	1.3807	1.2575	1.2199	2.3473	2.2949	2.0843
8-C-Ascorbylepigallocatechin 3-gallate	9.5856	633.153	0.2913	0.3648	0.3275	0.2397	0.2745	0.1884	0.3851	0.3837	0.3221
Pyranocyanin A	9.5794	634.154	0.138	0.236	0.1585	0.1153	0.1291	0.0901	0.1575	0.1212	0.1644
6'-Sialyllactose	1.6639	634.308	0.0455	0.1127	0.0411	1.1928	0.0717	1.0506	0	0	0
Pterocaryanin B	0.6365	634.877	2.4699	2.6985	1.2037	4.8281	3.8192	4.2873	4.7551	4.3771	5.1375
3'-(2'',6''-Digalloylglucosyl)-phloroacetophenone	9.5941	635.15	0.0638	0.0994	0.1902	0.1329	0.1254	0.0911	0.1488	0.1125	0.1343
DG(18:0/0:0/18:2n6)	1.7295	635.797	0.0716	0.0429	0.0411	1.2429	1.0475	1.1429	0.1488	0.1342	0.1472
Madlongiside C	7.7021	637.306	6.6394	6.544	5.6829	9.4542	5.4671	6.5987	6.3061	6.8545	5.8945
9-Oxoasimicinone	10.066	637.459	0.6126	0.8347	0.4811	6.0425	0.379	0.344	0	0.8192	0.2509
Avenestergenin A1	7.7038	638.311	2.3665	2.5692	1.9554	3.2314	2.0593	2.3034	2.5739	2.7992	2.9668
26-Glucosyl-1,3,11,22-tetrahydroxyergosta-5,24-dien-26-oate	9.7447	639.343	1.1465	1.0386	0.9554	1.448	1.9625	1.3756	0.8439	0.8138	0.8216
Quercetin 3-(2-caffeoylglucuronoside)	1.9999	640.787	0.1096	0.0966	0.2536	1.7193	1.6975	1.8311	0	0	0
N1,N5,N10-Tris-trans-p-coumaroylspermine	1.3009	641.337	0.0182	0.0423	0.0164	2.0536	1.7992	2.0026	0	0	0
DG(18:1n9/0:0/20:5n3)	9.2057	641.596	37.6172	38.7492	36.0266	36.8317	35.401	34.3701	40.4334	40.3473	40.1486
(3a,5b,7a,12a)-24-[(carboxymethyl)amino]-1,12-dihydroxy-24-oxocholan-3-yl-b-D-Glucopyranosiduronic acid	9.2141	642.601	15.2667	15.6297	15.2445	15.8309	15.8324	15.2361	17.6226	17.355	17.634
(E,E)-4,4''-Bi(N-4-hydroxycinnamoylserotonin)	9.746	643.293	7.3444	8.0263	9.0628	9.742	11.1531	9.9261	6.2697	6.5009	5.9778
DG(18:2(9Z,12Z)/20:3(5Z,8Z,11Z)/0:0)	9.2032	643.606	3.9067	3.5982	3.6623	4.0915	3.6642	3.4424	4.0874	4.0738	4.0788
S-(PGA1)-glutathione	9.7483	644.298	2.6642	2.4899	2.6932	3.514	4.0361	4.1554	2.0774	2.4456	2.2289
Goshonoside F3	9.7446	645.299	0.7743	0.6266	0.8796	0.8751	0.9627	0.991	0.5951	0.5627	0.5242
DG(18:2n6/0:0/20:2n6)	9.3504	645.63	5.0958	3.3102	3.5653	4.6237	5.3097	5.3692	5.2059	5.8976	5.2144
PE(14:1(9Z)/P-16:0)	9.3509	646.635	2.1246	1.4982	1.6752	2.3608	2.3835	2.3464	2.4207	2.5518	2.397
Ichangin 4-glucoside	0.9433	649.3	0	0.0942	0	1.3899	1.3648	1.4426	0	0.1302	0
CE(18:2(9Z,12Z))	9.9613	649.662	2.5972	1.1265	1.4074	2.3155	2.8981	3.5016	1.8783	1.6235	1.2145
Pyranodelphinin A	9.5827	650.123	0.0858	0.0528	0.2794	0.1103	0.0442	0.0409	0.1138	0.0447	0.0519
Cer(d18:0/24:1(15Z))	9.9599	650.666	1.3702	0.6498	0.7395	1.7833	1.7541	1.6179	0.6651	0.6979	0.513
Reverse-triiodthyronine	12.5246	651.867	1.8367	1.6884	1.5704	1.9057	0	0	1.9986	1.9316	1.7151
Hemin	2.2593	652.401	0.0091	0	0	0.0307	0.0565	0.1065	20.5619	20.7098	25.8953
Cer(d18:0/24:0)	1.9929	652.792	0.1002	0.1585	0.0329	1.0411	1.155	1.2166	0.0963	0	0.0952
Notoginsenoside T1	10.5347	653.443	0.9441	1.0142	2.418	1.7341	1.683	1.5092	1.4509	1.5408	1.4376
Pentasine	7.7015	654.333	2.8728	2.7466	2.9526	3.7952	2.4846	2.8303	3.4205	3.1824	3.7249
Argenteane	7.7096	655.337	1.0622	1.4836	1.0448	1.9653	1.3644	0	1.2564	1.1917	1.3125
Riboflavine 2',3',4',5'-tetrabutanoate	2.4477	657.253	0.0547	0.0644	0.0411	1.5246	1.4651	1.7562	0	0	0
Gluten exorphin B5	7.702	659.289	1.4702	1.3229	1.4777	2.2848	1.3145	1.5754	1.4592	1.5786	1.4357
Fucoxanthin	10.0529	659.473	0.6041	0.8905	0.4355	0.4711	0.2873	0.4095	0.2538	0.5817	0.2942
Mucronine D	2.1084	660.301	0.0464	0	0	0.7689	0.7937	0.5309	2.3535	1.8679	2.0508
Myo-inositol hexakisphosphate	0.667	661.065	0.1366	0.0215	0.0082	2.932	2.6102	3.5379	2.2823	2.1326	2.5976
Gadoversetamide	0.679	663.098	0.0107	0.0195	0.0082	1.7255	1.4446	1.8884	1.7716	1.54	1.7977
Goyaglycoside c	12.3867	663.453	12.3332	12.5405	11.6221	11.8373	11.5723	11.9298	14.1671	14.1753	13.2393
Fenugreekine	0.9668	664.116	0.3644	0.4506	0.2301	0.4313	0.9554	0.5733	0.6739	0.5143	0.4672
Zucchini factor B	12.3854	664.458	5.8593	5.3848	5.8635	5.3778	5.8123	5.7348	6.3443	6.3471	6.5234
DG(22:5(7Z,10Z,13Z,16Z,19Z)/18:3(6Z,9Z,12Z)/0:0)	12.3916	665.456	1.5556	1.5858	1.4556	1.3037	1.41	1.419	1.9144	1.6503	1.729
Jubanine C	9.7465	666.369	3.999	4.017	6.5813	11.9281	12.1235	11.5745	7.1976	7.1265	7.0549
Coroloside	9.7467	667.374	1.6027	1.7434	2.5452	4.724	4.9558	4.8668	2.7721	2.7814	2.7002
DG(15:0/24:0/0:0)	9.3585	667.613	1.8649	2.2968	2.37	2.5116	2.5072	2.5249	2.2197	2.3335	2.2378
Gluten exorphin C	9.7414	668.378	0.4281	0.5239	0.7321	1.0825	1.2439	1.1667	0.7789	0.7619	0.7984
C.I. Acid Green 3	0.663	669.1	0.35	0.279	0.0164	1.0315	1.1414	1.4958	1.8207	1.8082	1.7102
Tejedine	1.4927	669.315	0.0547	0.0858	0.2324	2.1753	2.0255	2.4464	0.0952	0.0967	0
DG(20:3n9/0:0/20:3n9)	2.5321	669.838	0.0455	0.0644	0.0493	1.1624	1.2988	1.3089	0	0	0.0754
N-(2R-Hydroxytricosanoyl)-2S-amino-1,3S,4R-octadecanetriol	10.5341	670.468	3.0086	1.0729	1.4182	2.1423	2.0056	1.8412	1.8651	1.5852	1.7245
Myricanol 5-(6-galloylglucoside)	0.8836	671.049	0	0	2.9029	3.8416	3.9821	3.6156	5.326	5.0593	5.017
CE(20:5(5Z,8Z,11Z,14Z,17Z)	9.3653	671.646	1.353	0.9418	1.7693	1.4258	1.6091	1.4339	1.3556	1.5545	1.2675
Ustiloxin A	2.1182	672.334	0	0.0659	0	1.1954	0.1247	1.1427	6.1432	5.4738	5.9688
cyclic GMP-AMP	0.8864	673.048	0	3.0883	0	4.4326	4.2891	4.1055	4.8999	4.4249	4.7596
3-Sialyl-N-acetyllactosamine	2.1077	673.33	0.0649	0	0	0.9329	0.9589	0.8361	2.9708	2.9226	2.7872
Diadenosine diphosphate	0.8954	675.048	0	0	0	2.1005	1.9383	2.1196	2.4841	1.4899	2.5083
CE(20:3(8Z,11Z,14Z))	9.9903	675.677	125.564	52.657	57.2887	100.953	108.379	119.582	63.8617	84.7442	74.8641
Cer(d18:1/26:1(17Z))	9.9855	676.68	46.1756	25.0726	26.9746	55.3523	45.2574	56.9413	28.26	34.5667	28.7624
CE(20:2(6Z,9Z))	9.9812	677.686	11.6349	7.3126	12.2146	10.3283	10.5849	12.218	7.017	8.7071	7.4391
Cer(d18:0/26:1(17Z))	9.9809	678.689	2.1913	1.2605	1.3929	1.836	2.0211	2.1995	1.5496	1.7258	1.5333
Auranofin	0.6451	679.127	10.1994	8.7976	11.3908	2.6651	2.3272	1.8278	2.7087	3.5803	2.5548
Dihydroergotoxine	0.6414	680.13	2.3578	2.2748	2.7893	0.6075	0.605	0.4423	0	0	0
Neoacrimarine A	2.0943	680.311	0	0	0.0411	1.0032	0.1924	0	0.9412	0.9865	1.2382
PS(14:0/14:0)	12.3864	680.478	1.4553	1.7239	1.5533	1.4959	1.6781	1.4655	1.9622	1.7652	1.7908
7-Hydroxy-2',5,6-trimethoxy-4',5'-methylenedioxyisoflavone 7-(2-p-coumaroylglucoside)	0.6432	681.121	1.3748	1.2316	1.5705	0.374	0.3488	0.344	0	0	0
Chitin	2.1483	682.374	0	0	0	2.3959	2.4291	2.2972	8.7236	7.1378	9.1934
Cannogenol 3-[glucosyl-(1->4)-2,6-dideoxy-xylohexoside]	2.0639	683.369	0.2459	0.2897	0.1397	7.2442	6.4701	7.1093	0.3517	0.3759	0.4153
(6S)-6-beta-hydroxy-1,4,5,6-tetrahydronicotinamide-adenine dinucleotide	10.3567	684.205	4.9569	2.3914	2.5311	3.2083	2.8375	3.5516	4.2288	4.4545	2.4024
PE(18:3(6Z,9Z,12Z)/14:1(9Z))	10.3088	684.561	1.0202	1.1587	0.9862	1.1017	0.6684	0.8857	0.8125	0.8223	0.716
Citbismine C	12.3924	685.436	15.0291	14.8007	14.7973	13.1212	13.5733	13.9275	18.9308	17.9316	18.0551
Ceftaroline	10.3549	686.203	2.7552	1.1621	1.5817	1.5406	1.4529	1.8337	1.2303	2.0792	1.5363
PE(14:1(9Z)/18:2(9Z,12Z))	12.39	686.441	6.8438	6.9161	6.9126	6.0125	6.8863	6.9041	8.0143	8.5374	8.7884
Secoisolariciresinol 9,9'-diglucoside	10.3463	687.203	1.3077	0.5388	0.6638	0.8808	0.8203	0.8315	0	0	0.3474
DG(20:5n3/0:0/22:6n3)	12.3896	687.447	2.0836	2.0648	1.9675	1.7153	1.7425	1.7451	2.1661	1.9097	2.3191
PE(18:1(9Z)/14:0)	11.2068	688.491	0	0	0.1524	0.1749	0.3025	0.3279	0.6576	0.8274	0.3368
PE(14:1(9Z)/18:1(9Z))	12.5412	688.493	0	1.6892	0.0951	0.0394	0.041	0	0.0788	0.0895	0.0383
Fd&c green no. 1--prohibited	0.6436	690.996	3.0322	3.1548	4.5544	1.7226	1.3531	1.8932	2.8581	2.9893	2.8092
DG(22:6(4Z,7Z,10Z,13Z,16Z,19Z)/20:3(5Z,8Z,11Z)/0:0)	12.5446	691.51	0	3.2973	0.4684	0.3656	0.7672	0.5268	0.1472	0.1289	0.1944
PC(o-14:0/16:0)	12.5328	692.809	0.5187	0	0.3122	1.0871	0	0.819	0.3851	0.1472	0.3051
DG(22:5(4Z,7Z,10Z,13Z,16Z)/20:2(11Z,14Z)/0:0)	11.1274	693.47	0.703	0.2136	1.149	0.0956	0	0	2.8452	2.1129	4.3741
Glycerol 1-(9Z-octadecenoate) 2-octanoate 3-tetradecanoate	9.369	693.627	0.8006	0.6652	0.6484	1.0129	1.0263	1.0556	0.7297	1.0389	0
Guavin B	0.6534	695.1	0.4486	0.412	0.1479	0.2558	0.4107	0.3156	0.3676	0.3543	0.2822
Capsoside A	2.364	695.366	0.0273		0.1268	1.2187	0.8809	0.9828	0	0	0
Jubanine A	1.4733	696.331	0.0729	0.1456	0.0336	1.935	1.9362	2.0655	0	0	0
CE(22:6(4Z,7Z,10Z,13Z,16Z,19Z))	9.9918	697.658	29.4722	31.8276	31.0063	32.5071	29.5063	33.5787	31.8003	32.5194	30.2951
PE(18:3(6Z,9Z,12Z)/P-16:0)	10.5401	698.5	1.861	1.6555	4.5526	4.0616	3.7929	3.2526	3.8864	3.0455	3.1045
N-(2R-Hydroxypentacosanoyl)-2S-amino-1,3S,4R-octadecanetriol	9.9895	698.662	15.5456	16.6841	15.1482	15.0541	13.5308	15.4768	15.6488	15.422	15.6606
Cyclopassifloside IV	10.5398	699.503	2.4837	0.9936	2.3869	2.1336	1.9998	1.3835	1.1413	1.4669	1.4619
Arachisprenol 10	9.9858	699.668	4.0469	4.1784	3.9388	4.0553	3.4462	4.0317	3.9586	4.1356	3.9225
PE(15:0/18:3(9Z,12Z,15Z))	8.9622	700.432	0.489	0.8029	0.7837	1.6086	1.5229	1.3974	2.405	2.1443	2.1158
3',5'-Diiodo-L-thyronine-beta-D-glucuronoside	10.0742	702.215	0.2915	0.3862	0.2608	0.2364	0.2333	0.2239	0.4794	0	0.2769
Agrocin 84	12.5219	702.864	6.4803	6.2473	5.4089	6.7982	6.3903	5.8826	5.7218	5.6569	5.7005
Ramontoside	10.0737	703.216	0.2088	0.2575	0.1902	0.1891	0.1639	0.0955	0.2693	0.1302	0.199
Tetrahydropteroyltri-L-glutamate	10.0766	704.214	0.1822	0.1502	0.2302	0.1127	0.1118	0.131	0.1445	0.1879	0.1384
25-Acetyl-6,7-didehydrofevicordin F 3-glucoside	1.9852	705.32	0.1822	0.224	0.3381	4.6052	4.2049	4.4041	0.4313	0.5101	0.5624
Spirolide D	12.3815	708.513	0.9884	1.2727	1.7337	2.132	2.4103	2.1707	2.3897	2.2194	2.2778
DG(18:0/24:0/0:0)	12.3814	709.517	0.6054	0.9685	0.9115	1.2912	1.3367	1.1316	1.2728	1.5509	1.4112
PE(18:3(6Z,9Z,12Z)/16:1(9Z))	12.5243	712.489	6.5025	1.2942	0.8135	0.5428	1.6363	1.057	0.2597	0.2747	0.2769
PC(P-16:0/16:1(9Z))	11.1576	714.794	0	0	0	1.3238	1.5913	1.0375	2.0312	2.247	2.0282
Neoconvallatoxoloside	0.6906	715.302	21.7818	22.4788	26.4651	3.4758	3.939	2.8871	0.6405	0.6289	0.5996
DG(22:5n3/0:0/22:6n3)	2.2399	715.822	0.0547	0.118	0.0657	2.8323	2.3508	2.6957	0.0875	0	0.0865
ADP-Ribosyl-L-arginine	0.6869	716.306	7.057	6.9794	8.4724	2.8175	1.2454	0	0.1645	0	0
2,2',3,4,4',5',6-Heptabromodiphenyl ether	2.2424	716.324	0.0911	0.118	0.2641	2.3373	2.134	2.1645	0	0	0
PE(18:1(9Z)/16:1(9Z))	12.5436	716.525	0.0324	3.3159	0.486	0.0552	0.1434	0.4623	0.099	0.0998	0.0643
Theaflavin-3-gallate	0.6685	717.027	0.0364	0.1811	0.4649	1.4406	1.6482	1.9274	1.108	1.118	1.4089
Neocasomorphin	8.9615	717.46	5.8156	6.5211	4.828	10.9058	10.5755	9.6008	15.0489	15.2214	14.5661
DG(22:5(4Z,7Z,10Z,13Z,16Z)/22:5(7Z,10Z,13Z,16Z,19Z)/0:0)	12.5445	717.519	0.1093	1.6361	0.1399	0	0.641	0.5049	0.2336	0.2078	0.199
5-Methyltetrahydropteroyltri-L-glutamate	0.6892	718.304	1.3998	1.3642	1.7088	0	0.4609	0.0819	0	0.0433	0.0984
PE(16:1(9Z)/18:0)	8.9606	718.463	1.2062	2.547	2.6453	5.2168	5.1929	4.3338	7.2313	8.0301	7.5564
PC(16:0/15:0)	11.2254	718.764	0.0742	0.1453	0.3947	1.7521	1.6739	1.8183	2.2126	0	2.1816
PC(16:0/P-16:0)	12.5292	718.84	0.8581	1.1598	1.0681	1.5028	1.287	1.1142	1.1621	1.1402	1.1982
Salvianolic acid L	0.6675	719.021	0	0.3275	0.0164	1.7814	1.4562	1.9413	1.1888	1.3433	1.553
PG(16:1(9Z)/16:1(9Z))	8.9613	719.468	0.5	0.9568	0.7304	1.4251	1.3998	1.2359	2.2059	2.0242	1.8427
PG(16:0/16:1(9Z))	11.1235	719.487	0.5883	0.564	3.508	2.2953	3.8459	5.4937	15.6629	5.8892	12.273
DG(24:0/0:0/20:2n6)	12.5253	719.854	2.3524	2.4889	2.122	1.974	2.1169	2.2049	2.0116	2.112	2.0823
PE(P-18:1(9Z)/18:4(6Z,9Z,12Z,15Z))	11.1246	720.492	0.2411	0.2601	1.5669	0	2.3114	2.561	6.6479	2.7093	5.4948
Sagerinic acid	0.6677	721.037	0	0.1163	0	1.1284	1.0196	1.022	1.2542		1.0311
Trypanothione	9.746	724.261	1.1297	1.2379	1.254	1.2257	1.3328	1.3586	0.9986	1.1036	1.2145
Molybdopterin-AMP	2.2004	724.872	0.0536	0.0634	0.0247	1.2337	0.9506	1.0564	0	0	0
PS(14:1(9Z)/18:3(9Z,12Z,15Z))	2.1185	726.359	0	0.0753	0.0363	1.0599	1.1756	0.9031	0.9933	1.0795	1.2516
PE(P-18:0/18:3(9Z,12Z,15Z))	11.1079	726.529	1.1379	0.4077	0.4966	1.238	1.2191	1.0487	1.2687	1.3476	0.8864
CerP(d18:1/24:1(15Z))	10.2865	728.588	0.9753	0.8369	0.9403	0.851	0.5697	0.8478	0.5121	0.7013	0.5817
Oolongtheanin	0.8837	731.006	0	0	0	2.0057	1.7849	1.6911	2.4421	2.1129	2.3311
PE(18:4(6Z,9Z,12Z,15Z)/18:4(6Z,9Z,12Z,15Z))	7.6248	732.139	0.8495	0.8639	0.8241	0.891	0.6076	0	0.9145	0.9049	1.0778
Hydroxy Ritonavir	0.9293	735.271	9.6754	8.2769	10.814	10.1494	10.0641	8.8605	9.2069	9.9569	9.74
PE(18:3(6Z,9Z,12Z)/18:2(9Z,12Z))	0.9359	736.274	3.3339	3.0017	3.3693	3.6044	3.5013	3.1413	3.3439	3.5434	3.2896
PS(14:0/18:0)	12.3917	736.543	2.0217	2.3196	2.1162	2.6074	2.566	2.5012	2.6642	2.4552	2.6139
Chondrillasterol 3-[glucosyl-(1->4)-glucoside]	12.3948	737.547	1.22	1.1747	1.1351	1.264	1.2419	1.3786	1.6794	1.6919	1.4921
PE(20:4(8Z,11Z,14Z,17Z)/16:1(9Z))	0.6743	738.288	26.013	31.6852	28.7933	12.6852	12.3077	11.1711	2.9586	2.5164	3.1431
Glabrin D	2.1263	738.332	0	0.0753	0	0.674	0.1749	0	0.5899	0.9157	0
3-O-beta-D-Galactopyranosylproanthocyanidin A5'	0.675	739.286	16.3536	19.4805	18.1078	8.0698	7.8081	6.6677	1.7578	1.6934	1.6089
Isonuatigenin 3-[rhamnosyl-(1->2)-glucoside]	8.9713	739.394	1.0442	1.3835	1.4818	1.4435	1.3287	1.2931	2.0161	1.9839	1.9172
PG(16:1(9Z)/18:3(9Z,12Z,15Z))	11.1203	741.807	3.3726	2.9345	3.296	1.9497	2.0555	1.4122	4.1872	4.4764	3.3875
PE(18:2(9Z,12Z)/18:1(9Z))	12.3877	742.497	2.0752	2.344	2.2666	2.2404	2.602	2.7907	2.6937	2.7839	3.4923
Hordatine B glucoside	2.1182	743.411	0.082	0.2007	0.0575	2.2637	2.0232	2.0908	0.2597	0.2416	0
PG(16:1(9Z)/18:3(6Z,9Z,12Z))	12.4156	743.498	1.3306	0	1.4085	1.5004	1.5127	1.847	1.6362	1.6174	1.5249
Cyanidin 3-sambubioside 5-glucoside	1.7629	744.351	0.1073	0.243	0.074	1.8379	1.8107	2.2197	0.1541	0.2327	0.2682
PG(18:3(6Z,9Z,12Z)/16:0)	8.9902	745.496	0	0	1.2731	3.5153	3.3932	3.1732	3.1181	3.0496	4.1187
Trabectedin metabolite M8b (ET-729)	2.1102	746.312	0	0.0855	0.0471	0	0.2448	0	0.9566	0.9954	0.9649
PE(18:1(9Z)/18:0)	8.9734	746.495	0	0.8681	0.7616	1.7488	1.7088	1.6681	1.5265	1.6494	1.7132
Bisisodiospyrin	0.6448	747.111	7.0143	6.3757	8.2481	1.7795	1.6997	1.5798	1.5921	2.2162	1.8643
Trabectedin metabolite M8b (ET-729)	0.6408	748.116	1.6261	1.678	1.077	0.4635	0.4466	0.303	0	0.6802	0.467
Dioctyltin isooctylthioglycolate	0.9704	751.235	0	0.4129	0.3121	0.484	1.0667	0.445		0.4629	0.7297
beta-Casomorphin (1-6)	1.4728	751.377	0.0182	0.1162	0	0.9774	1.1062	1.1677	0	0	0
TG(14:0/14:0/16:0)	1.972	751.851	0.0273	0.0845	0.0082	1.4145	1.3686	1.3446	0	0	0
Vindesine	2.1086	752.354	0	0	0	1.2059	1.2516	1.0268	0.7206	0.6971	0.9054
Alliospiroside D	2.146	753.376	0	0	0.029	0.7895	0.625	0.5468	3.8325	3.212	3.064
Phomopsin B	1.7945	755.357	0.1366	0.0862	0.0493	3.5526	3.2517	3.3341	0.3588	0.2338	0.2201
Rubrofusarin 6-[glucosyl-(1->3)-glucosyl-(1->6)-glucoside]	0.9366	757.255	15.6073	13.264	20.409	21.207	20.2719	20.2991	22.0434	22.6288	21.8407
Albanin G	0.9342	759.254	3.3945	2.9478	4.3058	4.5385	4.4764	4.1582	4.7738	4.7976	4.8681
Trabectedin	0.9056	760.258	0	1.4334	0	1.3746	1.2944	1.463	0.3346	0.3508	0
Delphinidin 3-lathyroside 5-glucoside	0.6666	760.27	9.349	11.2397	9.8202	5.7326	5.5984	4.8484	2.1903	2.0161	2.2339
TG(15:0/14:0/16:1(9Z))	9.8356	763.605	3.3461	3.3579	3.4629	2.5316	2.4273	2.5334	3.1178	3.119	3.1606
Fumonisin A1	1.7305	764.346	0.1913	0.2253	0.115	5.5205	4.8892	5.2624	0.3851	0.3152	0.3132
PC(P-18:1(9Z)/18:4(6Z,9Z,12Z,15Z))	9.8342	764.609	1.8759	1.7134	1.7519	1.4378	1.2858	1.4393	1.6794	1.7381	1.6231
Spinacoside D	1.737	765.347	0.0455	0.0858	0.0247	2.1371	1.7715	2.1117	0	0	0
Momordin I	12.5242	765.463	0.8646	0.9249	0.8959	1.5161	1.89	1.9424	1.0955	1.495	1.3416
PE(18:0/20:5(5Z,8Z,11Z,14Z,17Z))	12.5233	766.472	0.3644	0.3554	0.3447	0.8652	0.8048	0.9207	0.6118	0.4734	0.759
Desacetylvinblastine	1.0143	767.21	0	0	0	0.0638	0.0897	0.1088	0.2875	0.1101	0.1403
(3b,5a,25R)-3-Hydroxyspirostan-6-one 3-[2-acetylarabinosyl-(1->6)-glucoside]	1.3469	767.401	0.0455	0.0322	0.0845	1.7522	1.9226	2.0974	0	0	0
beta-D-Glucosyloxydestruxin B	2.1082	770.362	0.0649	0.0513	0.0726	1.4379	1.3767	1.5179	0.8459	0.8495	1.1655
PC(P-18:1(11Z)/18:1(11Z))	12.5275	770.851	4.4139	4.8098	4.3957	5.1464	5.7807	4.9942	4.5663	5.4794	5.6692
Aginoside progenin	2.0999	771.35	0	0.0855	0	1.2082	1.0619	1.1318	0	0.7858	0
PC(P-18:0/18:1(9Z))	10.2686	772.616	0.9691	1.0729	0.8636	2.7466	0.6278	0.4477	0.4288	0.6583	0.475
Angiotensin IV	0.907	773.229	0	0	0.0944	1.9428	2.0073	1.5939	0	0.3616	0.421
PC(18:4(6Z,9Z,12Z,15Z)/18:3(9Z,12Z,15Z))	2.1291	774.333	0.1113	0.0598	0.029	0.7335	0.1924	0	3.4748	2.75	2.4487
PC(o-16:1(9Z)/20:0)	0.668	774.989	0	0	0	0.8426	0.7444	1.1496	1.0935	0.5833	0.9983
Lyciumoside IV	2.1229	775.338	0	0.0513	0.029	0.6005	0.1574	0	1.2662	1.0443	1.1818
TG(14:1(9Z)/14:0/18:1(11Z))	1.6425	775.852	0.082	0.0429	0.0528	1.3036	1.1204	1.3381	0	0.0376	0
Hyaluronan	10.5322	777.236	0	0.1162	5.576	0.1261	0.1331	0.1823	0.0952	0.202	0
PS(22:6(4Z,7Z,10Z,13Z,16Z,19Z)/14:0)	2.1395	780.41	0.0547	0.074	0.0164	1.7419	1.4899	1.3909	0	0.1125	0
N,N'-Diacetylchitobiosyldiphosphodolichol	0.6679	781.249	27.468	27.2456	18.2982	9.8573	10.9107	11.7716	6.2656	5.9265	5.9362
SM(d18:0/22:3(10Z,13Z,16Z))	2.1863	781.901	0.0455	0	0	1.2279	1.3854	1.3001	0	0	0.0179
PS(18:2(9Z,12Z)/18:3(9Z,12Z,15Z))	0.6673	782.252	8.87	10.1321	8.8134	3.8314	3.7093	3.7939	2.2507	2.0193	2.1784
Kaempferol 3-(2''-rhamnosyl-6''-acetylgalactoside) 7-rhamnoside	0.6694	783.25	5.7545	5.6655	3.6884	2.6242	2.3002	2.4583	1.349	1.2193	1.3373
TG(15:0/14:1(9Z)/18:4(6Z,9Z,12Z,15Z))	9.7882	783.571	2.0152	1.9442	2.7013	1.5729	1.3982	1.4156	2.0255	2.5062	1.8512
FAD	2.0783	784.151	0.1947	0.1832	0.1789	0.233	0	0	1.0519	1.2208	1.2837
SM(d16:1/24:1(15Z))	12.5306	786.825	0.8533	1.1693	0.7907	1.1498	1.3066	1.1663	1.0984	1.0747	1.0104
TG(15:0/14:0/18:3(6Z,9Z,12Z))	12.5249	787.844	2.0472	2.6011	2.763	1.9602	1.9951	2.3404	2.174	2.3221	2.3401
PE(18:1(11Z)/22:5(7Z,10Z,13Z,16Z,19Z))	12.3788	792.514	1.2428	1.5261	1.3038	1.5516	1.4982	1.6012	1.7094	1.6957	1.5361
PE(18:2(9Z,12Z)/22:2(13Z,16Z))	2.1247	794.37	0	0	0	1.2139	1.1526	1.0127	0.794	0.8353	0.749
(-)-Epigallocatechin 3-gallate 7-glucoside 4"-glucuronide	0.6587	797.223	0.6482	0.8071	0.7924	1.2354	1.4244	1.3498	0	0	0
PC(20:4(5Z,8Z,11Z,14Z)/18:4(6Z,9Z,12Z,15Z))	12.5263	802.46	0.1093	1.5383	0.2629	0.1418	0.3149	0.2642	0.3334	0	0.0984
Spinacetin 3-(2''-apiosylgentiobioside)	0.6532	803.232	27.4986	29.9625	22.4007	6.9173	6.111	5.905	4.129	4.5294	3.7097
Trabectedin metabolite M16e	0.6536	804.235	6.3191	8.9306	7.4743	2.1932	2.393	2.0761	1.3146	1.3815	1.5852
PC(o-18:0/20:0)	12.4765	804.826	0	1.3966	1.0354	1.0303	1.0471	0.9814	1.1605	1.038	0
Stevioside	0.652	805.231	4.0964	5.3751	4.6791	1.3433	1.4776	1.3434	0	0	0
Trabectedin metabolite M8a	0.6521	806.242	1.1254	1.8728	1.1731	0.2985	0.5019	0.305	0	0	0
Luteolin 7-O-[beta-D-glucuronosyl-(1->2)-beta-D-glucuronide]-4'-O-beta-D-glucuronide	0.6466	815.101	4.4895	5.5763	3.3979	1.1801	1.3453	1.1294	1.8062	1.8732	1.4451
(3b,6a,12b,20S,23E)-Dammar-23-ene-3,6,12,20,25-pentol 6,20-diglucoside	0.9096	815.214	0	8.5621	0	7.4905	7.39	7.1671	8.7009	8.9323	8.5978
TG(14:0/18:3(9Z,12Z,15Z)/o-18:0)	0.6453	816.105	1.2367	1.3964	0.9038	0.4275	0.4376	0.3857	0.3527	0.5368	0.5817
Alatanin 1	0.9096	816.217	0	0	2.8686	2.5925	2.6857	2.52	3.2973	3.0905	2.7839
PC(24:1(15Z)/14:0)	10.25	816.643	0.8139	0.6846	0.8479	2.8292	0.3342	0.6254	0.3238	0.4117	0.6143
(3x,5x,10x)-9,10-Didehydroisohumbertiol O-[rhamnosyl-(1->4)-rhamnosyl-(1->2)-[rhamnosyl-(1->6)]-glucoside]	0.9162	817.215	0	0	0	3.8271	3.9121	3.9862	4.7245	4.5604	4.6044
RPR112698	2.8059	822.444	0	0	0	0	0.0102	0	3.6008	3.0077	4.87
SM(d19:1/24:1(15Z))	11.1183	826.788	2.4408	2.4624	2.6025	1.4169	7.9669	1.4015	2.5366	3.174	2.4942
Glucosylceramide (d18:1/25:0)	0.6391	826.971	2.5513	2.3271	1.3322	1.2973	0.5735	1.3482	2.1822	2.7213	2.1885
TG(14:1(9Z)/14:0/22:2(13Z,16Z))	2.0522	829.727	0.0783	0.1461	0.0657	2.0654	1.9011	2.2168	0	0.0179	0
TG(18:3(9Z,12Z,15Z)/15:0/o-18:0)	2.0492	830.061	0.0729	0.0858	0.0657	2.748	2.5349	2.9749	0.0525	0.026
PS(18:3(9Z,12Z,15Z)/22:6(4Z,7Z,10Z,13Z,16Z,19Z))	2.0543	830.394	0.1002	0.118	0.1479	1.9676	1.8506	2.1709	0	0	0
PC(o-18:1(9Z)/22:0)	2.2576	830.878	0.0547	0.0751	0.1056	1.5472	1.3892	1.6066	0	0	0
6'-HMG SDG	2.258	831.38	0.0638	0.0751	0.0247	1.4804	1.3519	1.5944	0	0	0
27-O-demethylrifabutin	12.5237	833.471	0.4397	0.4325	0.5232	0.9141	1.0559	1.206	0.5917	0.6156	0.6654
Glucosylceramide (d18:1/26:1(17Z))	0.6378	838.84	2.3283	2.3222	1.0359	3.9685	3.7771	4.5005	4.8464	4.3433	4.5615
Heme O	2.1557	839.377	0	0.0858	0.2007	1.8706	1.788	1.7144	0	0	0
26-(2-Glucosyl-6-acetylglucosyl]-1,3,11,22-tetrahydroxyergosta-5,24-dien-26-oate	1.81	843.382	0.1457	0.1073	0.2853	2.4505	2.3112	2.8016	0	0	0
TG(14:0/o-18:0/20:3(5Z,8Z,11Z))	1.8098	843.885	0.1184	0.118	0.2747	2.1778	1.9353	2.1317	0.0263	0	0.0179
Azaspiracid 5	1.8139	844.386	0.082	0.0751	0.0411	1.2415	1.131	1.0974	0	0	0
SM(d18:1/26:0)	7.6266	844.825	0.6194	0.5071	0.7978	0	0	0	1.244	1.2526	1.3101
PE(22:6(4Z,7Z,10Z,13Z,16Z,19Z)/22:1(13Z))	4.4519	846.444	2.8372	1.2124	1.5045	1.7151	1.4979	1.2946	0.3763	0.2506	0.3548
PC(16:0/24:0)	2.2887	846.915	0.0911	0.1073	0.0493	2.6546	2.345	3.128	0	0	0.0179
Sucrose acetate isobutyrate	2.2864	847.417	0.0638	0.0886	0.1162	1.4754	1.4076	1.6657	0	0	0
Rifabutin	4.4511	847.447	0.6545	0.7252	1.9464	1.1232	0.9808	0.6996	0.1925	0.1271	0.1904
Neuromedin B (4-10)	1.905	848.38	0.1033	0.0751	0.2113	2.6434	2.3862	2.8118	0.2482	0.1969	0.3028
Pentanoyl-CoA	2.1651	850.17	0	0	0	0.0924	0.0699	0	2.8331	2.1077	2.8924
3-Methylcrotonyl-CoA	11.0967	850.251	0	0	5.4397	0.0946	0.0911	0.1254	0.0963	0.0866	0.0692
PGP(18:1(9Z)/18:3(6Z,9Z,12Z))	4.456	851.4	5.1834	5.5436	6.243	5.6066	5.1159	5.1603	2.7294	2.5324	2.7797
Hebevinoside V	4.5303	851.512	0.1088	0	0.4891	2.8658	3.0389	3.5703	0.5163	1.2988	0.9951
alpha-Chaconine	4.4557	852.403	2.9705	3.2986	3.2293	2.8128	2.5541	2.6593	1.4244	1.3315	1.5246
Heme A	2.2623	853.403	0.0455	0.0429	0.0493	1.6736	1.6219	1.6765	0	0	0
PC(P-18:1(9Z)/24:1(15Z))	12.532	854.81	0.9172	1.0832	0.9397	1.3915	1.379	1.2829	1.1265	1.0545	1.1096
TG(15:0/20:4(5Z,8Z,11Z,14Z)/o-18:0)	12.5215	855.83	2.2227	2.4365	2.4748	2.1562	1.9925	2.0399	2.0812	2.1168	2.2786
Cyanidin 3-(3-glucosyl-6-malonylglucoside) 4'-glucoside	11.0909	856.212	0.2296	0.1585	4.7859	0.1384	0.1741	0.1228	0.1212	0.1521	0.118
Sesaminol glucosyl-(1->2)-[glucosyl-(1->6)]-glucoside	11.0907	857.211	0	0	4.0955	0.1434	0.076	0.1147	0.1138	0.1969	0.1211
Cyanidin 3-(malonylsophoroside) 5-glucoside	2.3902	860.416	0.0455	0.0845	0.0164	1.4109	1.0105	1.1131	0	0	0.1384
PE(20:0/24:0)	10.2324	860.667	0	0.6948	0.8029	0.3994	0.3722	0.6061	0.1925	0.6028	0.623
Corchorusoside E	0.6659	861.189	1.7287	1.5385	0.3862	2.0313	2.171	2.2019	1.4465	1.5546	1.4237
Casomorphin	2.1065	862.419	0.0854		0.0498	1.5658	1.661	1.4282	0	0.4207	0.517
Sennoside A	0.666	863.184	0.9064	0.7227	0.1726	1.191	1.1322	0	0.8645	0.9324	0.9566
All trans decaprenyl diphosphate	2.0417	865.454	0.0273	0.0536	0.0247	1.2507	1.0639	1.5175	0	0.026	0
25-Acetyl-6,7-didehydrofevicordin F 3-[glucosyl-(1->6)-glucoside]	1.535	867.388	0.0455	0.0322	0.0945	1.3636	0.9953	1.2332	0.0779	0.1211	0
3'-p-Hydroxypaclitaxel	12.5303	870.452	1.5261	0.403	0.325	0.2048	0.3643	0.3714	0.2938	0.0866	0
P1,P4-Bis(5'-xanthosyl) tetraphosphate	0.6456	871.218	9.2519	10.6092	7.1118	0.5591	4.1377	0.5154	1.3103	1.5118	1.3117
Capsicoside C3	2.1132	871.451	0.0455	0.0858	0.0411	1.6009	1.7604	1.8494	0	0	0.1371
Benzoyl-CoA	1.5554	872.356	0.0386	0.0429	0.0411	1.6246	1.5293	1.5677	0.1313	0.1163	0.1298
PC(18:1(9Z)/24:0)	9.0855	872.854	1.6547	1.2532	1.1588	1.33	1.5585	1.6415	1.3494	1.5688	1.3812
Pectenotoxin 1	0.907	873.173	0	0	0	3.7143	3.4834	3.3624	4.3569	4.1174	4.4
TG(18:1(11Z)/18:1(11Z)/o-18:0)	9.0803	873.857	1.0418	0.7403	1.3547	0.7723	0.9266	0.7535	0.7879	0.8571	0.7961
Glucoconvallatoxoloside	0.9059	875.172	0	0	0	3.1952	3.2729	3.0181	3.2378	3.3005	3.1603
Hebevinoside XIV	2.004	879.453	0.0322	0.1056	0.0411	1.605	1.5005	1.7653	0	0	0
PC(22:5(4Z,7Z,10Z,13Z,16Z)/22:5(7Z,10Z,13Z,16Z,19Z))	1.8488	882.467	0.1457	0.1395	0.2138	3.9117	3.7916	3.9279	0.2801	0.2685	0.3634
3,3'-Digalloylprocyanidin B2	0.6413	883.091	2.3023	2.9123	3.4005	0.7836	1.0344	0.7045	0.7439	1.0872	0.8047
Pitheduloside B	1.8508	883.46	0.0858	0.0779	0.0524	2.1798	1.9176	1.6544	0.1925	0.208	0.179
PC(22:6(4Z,7Z,10Z,13Z,16Z,19Z)/22:2(13Z,16Z))	2.5305	886.461	0.0273	0.0858	0.0247	1.1452	1.2212	1.3177	0	0	0
PE(22:0/24:1(15Z))	2.5276	886.966	0.0182	0.0322	0.0845	1.0736	1.1548	1.2048	0	0	0
Schidigerasaponin E1	0.6474	887.195	0.0911	0.4037	0.4315	0.635	0.1288	0	0.2034	0.0447	0.0433
PE(22:0/24:0)	2.2764	888.923	0.1093	0.1395	0.0855	3.5956	3.5792	3.9648	0	0	0
Pectenotoxin 7	2.2748	889.423	0.1184	0.236	0.1068	3.7719	3.2222	3.7857	0	0	0
PC(24:1(15Z)/20:3(8Z,11Z,14Z))	0.6427	894.957	2.1553	1.7264	1.0021	0.7852	0.705	1.0697	1.9653	2.1081	2.0372
4-Hydroxyphenylacetyl-CoA	0.7237	902.223	0.0215		0.0164	0	0.0307	0	0.1496	0.1855	0.1478
Chinenoside VI	1.8578	903.383	0.0547	0.0858	0.0634	1.5948	1.3746	1.3876	0	0	0
PGP(18:1(11Z)/22:5(4Z,7Z,10Z,13Z,16Z))	4.6796	903.55	3.9395	11.2226	2.5367	9.5046	8.2432	23.9071	0	0	0
TG(20:0/18:1(11Z)/o-18:0)	1.8592	903.882	0.0335	0.112	0.1585	1.3351	1.2114	1.1707	0	0	0
Pelargonidin 3-O-[b-D-Glucopyranosyl-(1->2)-[4-hydroxycinnamoyl-(->6)]-b-D-glucopyranoside](E-) 5-O-b-D-glucopyranoside	4.672	904.554	6.4597	2.0828	5.31	4.93	3.9992	11.6924	0	0.0346	0.0179
PGP(18:0/22:5(7Z,10Z,13Z,16Z,19Z))	4.6729	905.556	0.6545	1.5571	0.3944	1.3207	1.1455	3.667	0	0	0
Sodium stibogluconate	12.5228	906.827	3.0516	3.9774	3.2425	4.2428	4.2754	4.1377	3.4069	3.8741	3.921
PGP(18:0/22:4(7Z,10Z,13Z,16Z))	5.2207	907.58	0.836	0.236	0.2712	9.0519	12.9326	14.5348	2.9349	5.8036	2.4892
Nonanoyl-CoA	5.2204	908.585	0.419	0.1717	0.1561	4.5479	6.405	6.6567	1.4882	2.6225	1.3294
TG(16:0/18:1(9Z)/22:4(7Z,10Z,13Z,16Z))	5.2216	909.584	0.1366	0.2007	0.0411	1.2414	1.8139	2.0963	0.3742	0.8779	0.4326
3-O-Sulfogalactosylceramide (d18:1/26:1(17Z))	7.679	918.581	4.415	3.8917	4.3582	5.349	4.0321	3.5969	5.4067	5.6731	5.464
Kaempferol 3-(2-p-coumaroylsophoroside) 7-glucoside	0.6679	919.145	0.1822	1.7272	0	1.1862	1.0733	1.1573	0.8258	1.0507	0.9827
PIP(16:0/18:0)	7.681	919.585	2.7769	2.7487	2.5134	3.2331	2.1911	2.1691	3.0135	3.1891	3.6012
PC(24:1(15Z)/22:4(7Z,10Z,13Z,16Z))	7.6794	920.59	0.8654	0.7712	0.8593	1.5194	0	0	0.9633	1.0229	1.074
Cassiaside B2	0.678	921.148	0.0858	1.1945	0.0247	0.9535	0.7937	0.8523	0.6885	0.8955	0.644
PC(22:4(7Z,10Z,13Z,16Z)/24:0)	12.5325	922.799	0.8006	1.2277	0.8459	1.1596	1.0816	0.8777	0.9102	1.0406	0.9769
TG(18:0/20:3(5Z,8Z,11Z)/18:2(9Z,12Z))	12.5232	923.818	2.3814	2.2675	2.1719	1.8561	1.7952	2.1253	1.9439	1.9148	1.8989
Disialyllactose	11.8511	925.271	0	0.1502	2.7542	0.0615	0.0987	0.0896	0.1594	0.1039	0.1342
PC(24:1(15Z)/22:0)	10.9646	928.662	0	0	0	0.0236	0.0484	0	0.0173	0.0268	0.0451
Oolonghomobisflavan B	11.8507	929.234	0.1931	0.1902	3.8037	0.0949	0.1063	0.0792	0.07	0.1883	0.0692
TG(18:1(9Z)/22:1(13Z)/o-18:0)	11.8485	930.231	0	0	2.8819	0.1024	0.1844	0.076	0.1225	0.0866	0.1342
Guanosine pentaphosphate adenosine	11.2436	930.696	0.0371	0.0342	0.0363	1.7174	1.5077	1.7132	0	0	0.9121
Kaempferol 3-neohesperidoside-7-(2''-ferulylglucoside)	0.9008	931.134	0	0	0	1.8429	1.8913	1.6596	2.1178	2.4438	2.0467
TG(22:0/18:1(11Z)/o-18:0)	11.8468	932.23	0.236	0	1.5747	0.0744	0.1229	0.0573	0.0963	0.1713	0.0865
Sennoside E	0.9019	933.131	0	0	0.1234	2.3779	1.9303	1.8306	2.6244	2.562	2.4621
Notoginsenoside R1	5.2139	933.591	0.5283	0.3582	0.1726	1.2116	1.1537	2.7654	0.0173	0.0358	0.0346
(S)-Hydroxydecanoyl-CoA	1.6361	938.424	0.0455	0.0429	0.0164	1.8504	1.8548	1.9692	0.0433		0.1038
Tellimagrandin II	0.6466	939.209	6.2826	6.5425	5.0266	0.6304	3.1236	0.6	1.4362	1.3549	0
TG(22:2(13Z,16Z)/18:2(9Z,12Z)/o-18:0)	0.6461	940.21	2.3302	2.5278	1.88	0.2679	1.0513	0.2981	0.144	0	0
Betavulgaroside VIII	0.6428	941.206	1.2055	1.4308	1.1652	0.236	0.7272	0.1378	0.0788	0	0.2347
Uroporphyrin II	12.4961	943.109	0	0	0	0	0.041	0.034	0.0263	0.026	0.026
PIP(16:0/20:2(11Z,14Z))	3.89	943.529	0.3788	0.2853	0.1808	2.1329	3.7485	2.3551	1.1658	0.9233	0.9258
(2E)-Dodecenoyl-CoA	3.8909	944.527	0.1549	0.1929	0.3486	0.9712	1.9495	1.3615	0.5689	0.4675	0.4385
1alpha,3beta,22R-Trihydroxyergosta-5,24E-dien-26-oic acid 3-O-b-D-glucoside 26-O-[b-D-glucosyl-(1->2)-b-D-glucosyl] ester	2.148	947.449	0.1549	0.1717	0.115	5.2885	4.6427	4.6397	0.1818	0.1096	0.199
3Z-dodecenoyl-CoA	2.1477	948.453	0.0729	0.0858	0.0575	2.4871	2.5296	2.3712	0.1039	0.0715	0.1125
Quercetin 3-(6''-caffeoylsophorotrioside)	9.2033	950.902	3.6141	3.4287	3.5189	3.8271	3.5698	3.1743	4.2549	4.2614	4.212
Rebaudioside C	1.6455	951.435	0.0506	0.1268	0.0329	2.132	2	2.2585	0	0	0
TG(20:4(5Z,8Z,11Z,14Z)/22:1(13Z)/o-18:0)	9.201	951.906	2.3343	2.5726	2.3285	2.353	2.5222	2.1164	2.6763	2.6746	2.7736
CDP-DG(16:0/16:0)	1.0317	952.393	0.1391	0	0	0	0.2245	0	0.6571	0.9985	0.8139
Sanguiin H11	9.1974	952.908	0.8369	0.9005	0.7842	0.9774	0.9569	0.8127	0.8956	0.8936	1.0177
Licoricesaponin F3	0.6927	953.403	13.423	12.0345	15.9311	1.8385	4.935	1.8299	0.2038	0	0
PC(24:1(15Z)/24:1(15Z))	11.7976	954.753	0.8646	0.1413	0	0	0.0307	0	0	0	0.0952
Amaranthussaponin IV	0.6913	955.404	3.9398	3.7295	4.5057	0	1.6189	0	0.07	0.1289	0.0606
Isoscoparin 2''-(6-(E)-feruloylglucoside) 4'-glucoside	0.6415	962.949	1.3702	1.2062	1.9505	0.3467	0.4327	0.7603	1.2408	1.4229	1.2971
Ginsenoside M6a	12.3914	963.63	0.279	0.1373	0.142	0.1261	0	0	0.2565	0.1611	0.1904
Rebaudioside A	1.8118	967.482	0.0455	0.0429	0.0329	1.3033	0.9882	1.3209	0	0	0
5-cis-8-cis-Tetradecadienoyl-CoA	0.9839	972.314	0	0	0	0.035	0.34	0.371	2.0559	2.3995	2.1258
Lactosylceramide (d18:1/24:0)	0.6369	974.815	0.8664	1.1649	2.8611	2.4484	2.1628	2.367	2.5911	2.66	2.8727
(8R,8'R)-Secoisolariciresinol 9,9'-bis-[4-carboxy-3-hydroxy-3-methylbutanoyl-(->6)-glucoside]	0.6766	975.387	41.4533	48.9913	45.0006	13.9256	12.5858	14.2228	0.9501	1.0549
5-Methyltetrahydropteroylpentaglutamate	0.6769	976.392	16.9698	19.9553	18.5599	5.6484	5.5338	5.9413	0	0.4206	0
Crocin	0.6763	977.388	12.001	14.0151	12.3023	4.2541	4.0586	3.8959	0	0	0.2836
Tetradecanoyl-CoA	0.6788	978.392	4.1816	4.7382	3.9585	1.4332	1.448	1.6441	0.1212	0.1166	0
Cobinamide	12.5367	990.787	0.8138	0.8603	0.7724	0.9693	0.9058	1.0241	0.9129	0.8872	0.9432
TG(18:2(9Z,12Z)/22:5(4Z,7Z,10Z,13Z,16Z)/22:6(4Z,7Z,10Z,13Z,16Z,19Z))	12.5229	991.806	1.6022	1.8173	1.5107	1.6807	1.6184	1.5159	1.6934	1.6911	1.5752
TG(18:0/20:4(8Z,11Z,14Z,17Z)/24:0)	0.9558	994.299	0	0	0	0.7532	0.3076	0	3.0072	3.0926	3.2749
PIP2(18:1(9Z)/16:0)	0.9417	995.354	5.7219	5.3646	6.0943	5.9682	6.251	5.563	6.5284	6.3628	6.3494
O-b-D-glucopyranosyl-(1->3)-O-2-(acetylamino)-2-deoxy-b-D-glucopyranosyl-(1->3)-O-[6-deoxy-a-L-galactopyranosyl-(1->4)]-O-b-D-galactopyranosyl-(1->4)-O-[6-deoxy-a-L-galactopyranosyl-(1->3)]-D-Glucose	0.9439	996.356	2.4762	2.3405	2.9303	2.6919	2.6729	2.4689	3.2075	3.2599	2.9882
Sialyllacto-N-neotetraose c	0.9279	997.356	1.8767	1.8999	1.9553	2.1594	1.9932	1.7561	0	2.1701	2.1556
PIP2(16:0/18:1(11Z))	0.6704	997.371	12.3292	14.4796	13.7695	5.9453	5.7192	5.2201	0	0	0.7505
LS tetrasaccharide d	0.6725	999.37	3.8174	4.3756	3.733	1.7964	1.6255	1.6097	0	0	0
(S)-Nerolidol 3-O-[a-L-Rhamnopyranosyl-(1->4)-a-L-rhamnopyranosyl-(1->2)-[4-(4-hydroxy-3-methoxycinnamoyl)-(E)-a-L-rhamnopyranosyl-(1->6)]-b-D-glucopyranoside]	1.989	999.477	0.0364	0.0429	0.1585	1.9371	1.6789	2.0343	0.0866	0	0.1817
