# Supplementary material for: Metabolome response to temperature-induced virulence gene expression in two genotypes of pathogenic Vibrio parahaemolyticus
Source: BMC Microbiol. 2016 Apr 26;16:75. doi: 10.1186/s12866-016-0688-5 (PMC4845332; doi:10.1186/s12866-016-0688-5)
Supplement: Additional file 2: Table S2. — Relative concentration of metabolites identified in Vibrio parahaemolyticus ATCC17802. (XLSX 113 kb). [file 12866_2016_688_MOESM2_ESM.xlsx]

## Sheet: Sheet1
MarkerLynx XS Marker Report
Metabolites	Ret. Time	m/z	4oC-1	4oC-2	4oC-3	25oC-1	25oC-2	25oC-3	37oC-1	37oC-2	37oC-3
Hydrogen carbonate	0.866	59.7199	2	0.3412	0	0.1353	0	0.1771	0.1291	0.1005	0.2369
Ethanolamine	0.8474	60.2364	1.6981	1.731	1.8342	0.1991	0.1373	0	0.1415	0	0.086
Copper	11.1328	61.9871	0	1.3809	0.1101	1.218	1.2466	1.7585	0	0	2.4451
Diammonium sulfide	7.6393	69.0721	1.136	1.1615	1.0621	1.0302	0.8481	1.1809	1.2439	1.1482	1.208
Hydrogen sulfite	0.8822	79.956	4.4541	4.1597	5.0942	4.2009	5.0848	4.815	3.3509	3.0037	3.3979
Pyridine	0.8061	81.055	1.7262	2.3313	2.0288	1.9827	1.8068	1.9679	1.5469	1.7727	1.7193
3-Methylcyclopentene	7.6261	83.085	1.5153	1.6945	1.6416	1.3156	1.6833	1.434	1.6919	1.4725	1.3924
Thiazole	0.8449	83.9773	1.2824	1.2739	1.3541	0.1092	0.1967	0.1474	0	0	0.1809
Piperidine	1.2746	86.0966	0	0.6314	0	4.0319	4.4471	5.0739	7.4491	7.3651	6.162
Strontium	0.8758	86.6644	0.1933	0.2825	0	0.0968	0	0	0.1146	0.2009	0.2176
1-Mercapto-5-propanone	10.5209	89.0129	1.417	0.7225	0.4572	2.7289	1.9958	2.5152	3.3366	3.7954	3.518
utrescine	12.598	89.5061	3.7534	4.715	4.3855	3.6598	3.9043	3.9718	3.485	3.1841	3.4774
Zirconium	12.5662	90.5111	3.9117	4.5069	4.3884	3.6052	3.9373	3.3934	3.372	3.2717	3.3831
Oxalic acid	12.2555	90.9791	0.5259	0.5198	0.3114	0.8384	0.9112	0.4689	0.8811	0.2895	0.4035
1,3-Butanediol	12.5566	91.5046	1.7339	1.86	1.658	1.4186	1.3886	1.3612	1.3794	1.3693	1.3264
Phosphate	0.9348	93.9716	0.1674	0.0495	1.4168	0	0.7469	0.9211	0.9946	0.8888	0.4145
1-Methyl-1,3-cyclohexadiene	7.6139	95.087	2.0611	2.4237	2.3061	2.087	2.5883	2.1986	2.665	2.0927	2.531
1,3-Dichloroethane	0.8238	96.9583	0	0.1534	0	2.0965	2.0884	2.1045	6.3373	0.8861	2.0852
Hydrogen phosphate	12.6844	96.9631	1.6469	2.2894	1.7746	1.2831	1.4935	1.334	0.9581	0.9509	1.0721
2,5-Dimethylfuran	7.6194	97.1026	1.9435	2.1978	2.082	1.9364	0	0	2.4162	1.6587	0
Dihydrogen phosphate	12.5715	97.9736	1.8035	1.0756	2.2671	1.784	1.7218	1.6572	1.6432	1.6882	1.6541
xi-4,5-Dihydro-2,4(5)-dimethyl-1H-imidazole	12.5533	99.5119	1.2399	1.278	1.385	1.2518	1.4257	1.2347	1.2594	1.1184	1.2279
Hexylamine	12.288	102.129	0.4537	0.5048	0.4033	1.4002	1.1321	1.535	0.6702	0.729	1.0615
Cyclopentanethiol	1.5269	103.056	0.0592	0.0985	0.064	1.5051	1.6153	1.6821	1.8893	2.3117	1.5685
3-Oxoalanine	12.3976	103.958	3.6642	4.8889	3.7477	4.0868	4.4379	4.5005	3.9357	4.1477	4.1132
L-Serine	12.4056	105.956	2.0193	2.2384	1.9568	1.9468	1.9848	2.0806	2.3863	2.1659	2.1109
alpha-Fluoro-beta-alanine	10.5208	106.039	3.6736	2.2766	1.7182	6.6122	5.9515	5.4934	8.1459	8.724	8.2214
trans-3-Chloroacrylic acid	12.527	106.953	1.5234	1.8405	1.5534	1.8512	1.7298	1.7193	1.5866	1.5446	1.6649
Ethyl methyl disulfide	0.8697	106.979	2.6805	2.8147	2.7254	2.3737	2.7987	2.6483	1.2737	1.0813	1.2409
2,2-Dihydroperoxypropane	8.4139	107.036	1.4582	1.3596	2.954	2.3444	3.0958	2.9086	3.6205	3.6583	3.2361
2-Ethylpyrazine	6.4432	109.103	1.1088	1.2031	1.3788	1.1268	0.876	0	1.3926	1.4253	1.3087
Hypotaurine	0.6123	110.01	0.0739	0.1918	0.1047	0.1324	0.1098	0.0967	0.3138	0.1645	0.2026
Glycerol alpha-monochlorohydrin	12.5573	111.019	2.2424	3.1103	2.9612	2.6569	2.5323	2.5337	2.1369	2.322	2.3805
1,3-Octadiene	7.6219	111.108	1.4878	1.8114	1.6044	1.7034	1.6923	1.6716	1.7656	1.6361	1.7657
1-Octene	0.8543	111.414	3.0975	1.9248	3.0617	0.0722	0	0	0.1149	0.1316	0.0737
4-Isothiocyanato-1-butene	0.8474	111.653	2.4016	2.0172	2.0895	0.0541	0.1256	0	0.0688	0	0
Trifluoroacetic acid	11.1612	112.984	0.7032	0.3701	3.8029	5.4731	5.6651	5.5625	7.5076	9.1305	7.2903
Thiiranepropanenitrile	12.8158	113.966	1.7463	2.0894	1.3711	1.3462	1.6714	1.4469	1.7294	1.5998	1.798
1-Piperidinecarboxaldehyde	7.6226	114.093	1.7777	1.9749	1.8377	1.9675	2.1492	2.2495	1.9411	1.987	2.2911
Ammonium dihydrogenphosphate	12.5621	115.967	1.7515	2.2347	2.0924	1.7324	1.7179	1.8211	1.6198	1.4629	1.6464
Homocysteine thiolactone	10.521	116.024	0.5834	0.3682	0.1641	0.8121	0.9637	1.2632	1.8545	2.1445	1.9143
Chloroform	11.1478	116.928	0.9272	0.9728	2.4408	3.2222	3.1232	3.2554	3.8686	3.6926	3.2876
alpha-Methylstyrene	4.4564	119.087	10.6692	9.1842	10.0855	11.3106	13.1225	8.8272	3.9651	4.1133	3.5361
3-Acetylpyridine	11.2081	120.054	0.2817	0.248	0.2871	0.9753	0.8289	0.8839	1.4325	1.225	1.5805
L-Threonine	1.5298	120.078	0	2.9337	1.0487	15.1433	16.2671	16.8804	16.1841	17.2612	14.4556
Ammonium isovalerate	4.4508	120.091	1.2281	0.991	1.0948	1.2647	1.4819	0.7947	0.4338	0.533	0.3935
D-Threitol	8.4223	121.051	0.771	0.7601	1.3661	1.2049	1.6923	1.6783	1.8986	1.9589	1.5389
2-Methyl-3-vinylpyrazine	1.5285	121.086	0	0.2832	0	2.1401	2.3876	2.5789	6.6526	2.5233	2.723
Isopropylbenzene	7.6237	121.103	1.6195	1.7171	1.6627	1.8247	2.0564	1.6558	1.8896	1.7645	1.8431
Benzoic acid	0.6115	123.042	0	0.0603	0.0646	0.1059	0.0568	0.0889	0.1385	0.0897	0.1155
Santene	7.621	123.119	1.4072	1.708	1.4392	1.5545	1.749	0	1.5462	1.6819	1.6935
Trimethylselenonium	12.5554	125.987	2.2227	2.9289	2.7324	2.4755	2.6557	2.4213	2.2091	2.3965	2.3116
1-Pyrroline-4-hydroxy-2-carboxylate	0.9827	128.034	0	0	0.3516	2.655	2.0806	2.2942	8.2179	6.0214	7.8139
1-(1-Pyrrolidinyl)-2-propanone	7.6157	128.109	2.1177	2.4475	2.2009	2.3216	2.7042	2.2856	2.5142	2.5474	2.5217
3-Hydroxy-4,5-dimethyl-2(5H)-furanone	9.8417	129.056	2.1798	2.8643	2.2456	2.666	2.8097	2.5185	1.8384	1.9369	1.8387
Iminoaspartic acid	11.1628	129.974	0.2701	0.1322	0.2174	1.5987	1.6734	1.9851	2.7366	3.2774	3.5206
5-Amino-2-oxopentanoic acid	10.5208	130.038	1.5159	0.8986	3.3925	2.1684	2.727	3.3456	4.4901	4.4405	4.406
Quinoline	12.2598	130.067	0.6443	0.6332	0.6195	1.446	1.7368	1.5559	0	0.8877	1.377
Dithionous acid	12.5366	130.97	0	0.5783	1.5381	0.7944	1.245	1.027	1.6328	1.2311	1.2975
2-Acetolactate	10.5208	131.035	2.0416	0.8564	0.4819	3.6369	3.3011	3.4571	4.9642	5.1705	5.3649
N-Acetylputrescine	0.6889	131.12	1.1692	0.6986	0.8875	0	0.3667	0.5181	0.1613	0.1839	0.2059
L-Alloisoleucine	1.2765	132.103	0	0.3339	0.1636	2.0542	2.4071	2.7271	4.2717	4.5113	3.9233
trans-Cinnamyl alcohol	4.4552	135.082	3.3428	2.2915	3.1511	2.02	2.9707	2.0442	1.0913	0.9405	1.0236
Prehnitene	7.5988	135.118	2.9713	3.124	3.0375	3.236	3.0936	3.1998	3.3356	3.0821	3.4226
Dihydroxyaluminium	0.911	136.006	0	0	1.6371	1.0078	1.2325	1.2899	0.9571	1.0496	0.6964
(-)-4(10)-Thujene	7.6246	137.134	1.4694	1.6619	1.4187	1.566	1.6277	1.6047	1.6088	1.4747	1.6222
Dimethylarsinate	12.6446	137.988	3.4581	4.3249	3.6468	2.8021	3.0596	3	2.4748	2.6421	2.5394
4-Nitrophenol	12.5468	139.99	5.5942	6.0849	5.2087	5.2496	5.3025	5.403	4.3049	4.5292	4.5245
Phosphonoacetate	12.5334	140.998	2.0546	2.1059	1.5257	1.7516	1.7566	1.9285	1.3344	1.4276	1.4486
2,3-Methylenesuccinic acid	10.5211	141.02	0.5894	0.3927	0.143	1.3999	1.158	1.6971	1.8017	1.7223	1.8374
Metenamine	12.5367	141.115	1.5626	2.2843	2.1703	1.726	2.0707	1.7827	1.5584	1.6219	1.7302
Carbamoyl phosphate	12.5843	141.966	4.2564	5.3278	4.9025	4.0672	3.8061	4.1854	4.0279	3.5943	3.626
(±)-Pelletierine	7.6198	142.125	2.1515	1.291	2.4424	2.5701	2.2932	2.4803	2.4171	2.5658	2.4502
±)-Pelletierine	6.449	142.126	0.9336	0.9957	1.1043	0.8438	1.0642	0.7681	1.0668	1.0471	1.184
trans-2-Hexenedioic acid	10.5205	143.038	0.6587	0.3687	0.2718	1.7276	1.309	1.4965	1.7599	1.9119	1.7981
5-Acetyl-2,3-dihydro-1,4-thiazine	12.5363	143.967	1.6674	1.7307	1.1933	1.5517	1.5944	1.7154	1.3011	1.3816	1.418
1H-Indole-3-carboxaldehyde	10.5212	144.049	0.7537	0.5198	0.3707	2.0079	1.5896	1.9737	2.1374	2.3608	2.3349
6-Methylquinoline	12.2428	144.082	0.4173	1.7582	1.3875	0.9026	1.7986	1.7004	1.1455	1.1645	0.9759
4-Chlorocatechol	12.4007	144.984	2.9018	1.8227	3.1514	3.586	3.7908	3.6393	3.251	2.8546	3.1279
2,2-Dimethylsuccinic acid	10.5218	145.05	1.0511	0.5903	0.4101	1.345	2.2459	1.7043	2.8907	2.881	2.8197
Dihydroxyfumaric acid	11.1116	146.964	26.5291	24.6364	30.1639	25.641	27.4272	28.9545	37.0945	47.8228	36.7629
P-Dichlorobenzene	12.4075	146.983	1.6164	1.9898	1.5528	1.9527	1.9014	1.8606	1.7371	1.7924	1.8111
Adipic acid	9.8427	147.067	1.5858	2.0707	1.971	1.959	2.2082	1.8933	1.3793	1.4988	1.5048
2-Oxo-4-methylthiobutanoic acid	5.3948	149.025	3.4589	3.746	3.6531	3.8096	3.7835	3.7291	3.3649	3.0196	3.3233
3-Mercapto-3-methylbutyl formate	1.5227	149.062	0.0329	0.0835	0.0732	1.0937	0.7448	0.9882	0.8935	0.8783	0.8177
Pentylbenzene	9.2022	149.134	1.3793	1.1542	1.3387	1.4812	1.5605	1.4182	1.3461	1.406	1.3044
(E)-8-Hydroxy-2-octene-4,6-diynoic acid	0.6123	151.037	0	0.0274	0.0549	0.0706	0.0929	0.0703	0.0771	0.0598	0.0876
Cystophorene	7.6288	151.15	1.8293	1.7868	1.5524	1.7371	1.9035	1.7859	1.8285	0	1.7367
Ethyl (methylthio)methyl disulfide	0.9906	152.994	0	0	0.1509	0.0717	0	0	0.7335	2.0407	2.4793
N-Methylethanolaminium phosphate	10.5208	154.03	1.1771	0.6247	2.3415	2.5698	1.9067	2.2345	3.2596	3.7235	3.1989
(E)-S-1-Propenyl thiosulfate	12.5984	154.992	2.0241	2.5202	2.1328	2.225	2.253	2.0439	2.1345	1.9302	1.9581
Ascladiol	10.5208	155.034	1.7035	0.716	0.3616	3.2719	3.2187	3.4996	4.7471	5.7649	5.192
Capillene	1.3418	155.083	0.1726	0.7912	0.3163	3.6701	4.4348	4.6087	0.9162	0.9227	0.8342
Paramethadione	10.5219	156.048	0.5432	0.4861	0.2471	1.0663	1.933	1.5116	2.2139	2.21	2.3783
L-Histidine	0.6636	156.079	0	0	0	0.1777	0.2611	0.2636	0.2617	0.185	0.1971
Methylisopelletierine	7.613	156.14	2.2808	2.3046	2.233	2.1435	2.4769	2.1987	2.4468	2.1946	2.5199
Ethyl 5-oxotetrahydro-2-furancarboxylate	10.5221	157.05	1.0943	0.6405	0.5274	2.899	2.4019	2.5225	3.7421	3.6803	3.3342
L-2-Amino-4-methylenepentanedioic acid	8.4229	158.05	0.6862	0	0	0	1.9657	1.601	1.5417	1.8789	1.3372
L-Hexahydro-3-imino-1,2,4-oxadiazepine-3-carboxylic acid	10.5209	158.052	0.7273	0.3488	0.2758	1.4902	1.243	1.2794	1.6631	1.9768	1.8192
Vinyl chloride-vinylidene chloride copolymer	0.6364	158.966	2.6977	3.2007	3.5077	6.9298	7.8975	7.3916	6.8569	6.6883	6.201
Tellurite	0.9691	160.842	0.2379	0	3.3573	0.7677	0.7652	0.7927	3.4398	4.1748	3.0982
Nicotine imine	0.6938	162.114	0.1606	0.1374	0.183	0	0	0.2702	0.0449	0.0626	0.0486
Perchloroethylene	0.9466	162.839	0	0.3965	3.0026	1.3126	1.7632	1.5959	4.1198	4.8709	4.4537
1,3-Diisopropylbenzene	7.6099	163.15	2.4416	2.6916	2.4328	2.5914	2.5262	2.5725	2.6595	2.457	2.7351
Acesulfame	12.5846	163.993	2.2202	2.682	2.1073	2.0535	1.9903	1.9388	1.6268	1.7251	1.8447
Asparagusic acid syn-S-oxide	0.9191	164.838	0	0	1.4683	1.6262	0	0.8705	2.8511	2.9127	2.7347
Trimethylpropylpyrazine	7.6236	165.166	1.3213	0.7692	1.5548	1.4564	1.4578	1.4196	1.5232	1.485	1.5392
4-Hydroxybenzyl isothiocyanate	12.5552	165.994	1.9755	2.7227	2.2649	2.0078	1.9198	2.2307	1.756	1.6256	1.7439
3-Pyridinebutanoic acid	1.5263	166.087	0.1498	0.1479	0.2363	5.5769	5.896	6.5269	8.3527	8.5809	7.3718
1-Deoxy-D-glucitol	1.5248	167.092	0	0.0383	0.0646	0.7559	0	0.7299	2.4986	1.0048	0.9661
Propylthiouracil	10.5207	169.047	0.5435	0.3551	0.173	1.686	1.1626	1.3265	2.0543	2.1088	2.1227
Herierin IV	8.4211	169.048	0.7968	0.6178	0.8763	1.1136	1.7214	1.7544	0	0	2.0451
Pyridoxamine	1.5024	169.099	0	0.1508	0.0732	1.3424	1.1511	1.1383	0.6655	0.5333	0.5068
Homoarecoline	6.4317	170.156	1.0657	0.9396	1.1414	0	0.9415	0	1.4626	1.4447	1.4094
Homoarecoline	7.5993	170.156	2.379	2.4303	2.2447	0	2.2232	3.0476	2.8152	2.5116	1.4631
cis-4-Octenedioic acid	10.521	171.065	0.9896	0.6376	0.383	2.1319	1.7642	2.261	2.6421	2.6658	2.9527
L-Homocysteine sulfonic acid	12.5371	171.996	1.1317	1.3194	1.7624	1.2692	1.1352	1.1008	1.523	1.579	1.4026
N-Acetyl-L-glutamate 5-semialdehyde	10.521	172.062	0.7454	0.5099	0.3321	1.9156	1.4893	1.8385	2.9571	3.0649	2.4229
N,2,3-Trimethyl-2-(1-methylethyl)butanamide	4.2608	172.171	3.4722	3.4093	3.6633	3.5381	3.7579	3.5192	6.2641	6.4738	6.5977
Calystegine B2	0.9595	174.079	0	0	1.4311	0.2345	0.2978	0.2903	1.304	0.8577	0
apo-[3-methylcrotonoyl-CoA:carbon-dioxide ligase (ADP-forming)]	12.2332	174.129	2.3881	1.6225	2.8584	2.7177	2.0419	2.5552	1.6112	1.5521	1.7325
Debrisoquine	0.8774	174.357	0	0.3979	0	0.105	0	0.1292	0	0.1867	0.1202
Pyrophosphate	12.5297	174.942	1.2747	1.5777	1.2536	1.4761	1.6259	1.3954	1.4193	1.4772	1.2315
D-Arginine	0.6626	175.12	0.3779	0.3079	0.4773	6.7187	7.0723	7.1334	2.55	2.6459	2.3307
(6E,8E)-4,6,8-Megastigmatriene	7.6238	177.166	1.775	1.9099	1.883	1.9907	0	2.0386	2.1004	1.9576	1.9654
Acetylisoniazid	9.7027	180.082	1.2098	0	0	1.0794	1.1397	1.2165	0	0	0.9423
Glucosamine	12.2819	180.082	1.0321	0	0	0.124	0.4592	0.1485	0.34	0.7066	0.242
Ethionamide sulphoxide	9.1216	181.046	0	0	0.4942	0	0	0	0	1.6458	0
3-Hydroxyphenyllactate	10.5207	181.049	0.6482	0.3172	0.2071	1.49	1.2808	1.2726	1.6806	1.873	1.7852
4-Pyridoxic acid	10.5205	182.047	0.7787	0.4669	0.1702	1.5522	1.3242	1.5217	2.1004	2.2339	2.1553
Succimer	12.5868	182.974	2.0633	2.3292	2.0796	1.7888	1.6823	1.819	1.6355	1.8226	1.8078
Isoflurophate	10.5203	183.059	0.6458	0.3788	0.1581	1.1059	1.2057	1.3623	1.8966	2.1387	1.7555
Methyprylon	9.2015	184.172	1.5357	1.4887	1.599	1.5385	1.4595	1.636	1.5018	1.5152	1.641
Phosphohydroxypyruvic acid	12.5329	184.989	2.061	2.3863	2.0843	2.0594	2.0079	2.122	1.7325	1.6144	1.5777
2-Keto-6-acetamidocaproate	10.521	186.077	0.6806	0.4669	0.3542	1.7298	1.1888	1.6257	1.6844	1.9149	1.8855
2-Phosphoglyceric acid	12.6887	186.958	2.2252	2.7179	2.2747	1.6321	1.5574	1.5346	1.4103	1.5447	1.4428
Indoleacrylic acid	1.8075	188.071	0	0.174	0.8083	4.2545	4.2492	5.4897	8.9857	8.1279	7.7503
Bromobenzene-2,3-dihydrodiol	11.2219	188.938	0	0.4694	1.1992	6.1236	6.4832	6.0803	5.8909	7.0315	5.688
Isosorbide Mononitrate	0.8439	190.04	2.8979	2.1196	2.6298	3.0598	3.1465	2.9422	3.8343	3.5371	2.9043
D-Glucaro-1,4-lactone	0.9836	191.018	0.0864	0.0869	1.557	0.3671	1.5321	1.6144	0	0	0.3328
1-Ethyl-3,5-diisopropyl-benzene	7.6227	191.181	1.6181	1.6806	1.4936	1.6884	1.6948	1.6443	1.7123	1.9801	1.8292
4-Aminohippuric acid	0.8543	193.063	3.9201	3.3982	4.0245	3.1222	3.7311	3.1865	2.6013	2.9705	2.5933
1,7-Dimethyluric acid	8.4214	195.059	0.5619	0	0	1.1636	1.6071	1.2627	1.4111	1.9375	1.2381
Maltyl isobutyrate	10.5198	195.06	0.6283	0.3084	0.1977	1.694	1.0907	1.5594	1.6142	1.6657	1.6261
2-Hydroxy-3-(3,4-dihydroxyphenyl)propanamide	10.5208	196.061	0.9321	0.356	0.3336	1.7366	1.9287	1.7758	2.2808	2.8798	2.6278
4-[(2-Furanylmethyl)thio]-2-pentanone	10.5216	197.065	0.5942	0.3188	0.2002	1.4521	1.2006	1.3643	1.6438	1.5757	1.8124
2-Acetyl-1,5,6,7-tetrahydro-6-hydroxy-7-(hydroxymethyl)-4H-azepine-4-one	10.521	198.075	0.8642	0.3788	1.7156	1.4484	1.3905	1.6679	1.9765	1.9978	1.9398
2-Pentyl-4-propylthiazole	6.4004	198.187	1.626	1.9172	1.9371	1.661	1.9523	1.9058	2.1034	2.0745	2.1393
Dihydroxyacetone Phosphate Acyl Ester	12.5336	199.006	2.9194	2.0606	3.296	2.2784	3.0546	2.8515	3.9423	4.0449	3.7572
Diethylcarbamazine	4.8709	200.202	3.7918	3.247	3.1389	3.6339	3.5489	3.748	4.3229	4.5543	4.7673
Poppy acid	12.5343	201.006	1.3073	0.9108	1.3283	1.0032	1.6772	1.1337	2.3657	1.9628	2.0725
Ethyl aconitate	0.6831	203.054	0.0383	0.0794	0.0725	0.0426	0.0466	0	0	0.0383	0.0473
Methionyl-Glycine	0.9184	205.063	0	0	1.5997	0.6725	0	0.9914	1.0024	0.9544	0.6329
(+)-1(10),4-Cadinadiene	1.8115	205.099	0	0	0	0.513	0.6801	0.8377	1.3757	1.2183	1.0603
4-Aminobenzoyl-(beta)-alanine	0.8581	207.079	4.2577	4.2113	4.8876	3.8994	4.3055	4.0449	3.1703	2.9457	2.9792
Methyldopa	10.521	210.074	0.8784	0.4405	0.2471	1.0828	1.5315	1.381	2.1992	1.8702	1.8648
Benzoin	10.5217	211.075	0.659	0.3686	0.2348	1.2464	1.2814	1.3288	1.6648	1.6836	1.8302
Aprobarbital	1.4685	211.109	0.0365	0.2262	0.0732	1.169	1.0877	1.1488	0.6495	0.1563	0.1847
Prolintane	3.0287	218.213	1.9249	1.5577	1.6639	3.1149	3.798	2.0237	0.8209	0.7587	0.7069
Dichlorvos	11.1889	218.949	0.2593	0	0.3185	2.4449	2.4913	2.5918	3.3496	3.9574	3.4498
Oxitriptan	0.8609	219.079	3.67	2.4902	3.3696	3.2911	3.9181	3.5105	2.7054	2.9113	2.044
Triacetin	0.6412	219.086	0.0477	0.3232	0.1647	1.3823	1.3463	1.3742	0.5435	0.5671	0.5362
(E,E)-2,4-Decadienoic isobutylamide	6.4555	224.202	0.4821	1.043	0.8375	0.9191	0.9462	0.8583	1.0632	0.9748	1.1945
Porphobilinogen	10.5208	225.087	0.748	0.3897	0.3213	1.5086	1.3324	1.3707	1.9893	1.7587	1.8374
4,5-Dimethyl-2-octylthiazole	9.2005	226.219	2.4732	2.1107	2.4825	2.5785	2.4471	2.687	2.6158	2.629	2.6255
N-Decanoylglycine	5.4335	228.203	0	0	0	0	0	0.2727	1.9869	1.7695	2.629
N,N-Didesmethyldiphenhydramine	5.6823	228.233	11.1937	10.2812	10.8585	10.2622	10.751	10.6159	12.0674	12.4815	12.5128
Di-2-thienyl disulfide	11.2236	228.93	0.162	0.141	0.4283	1.2281	1.17	1.4845	1.4693	1.876	1.8611
Pentadecanol	5.6828	229.238	2.017	1.4999	1.8536	1.743	2.0025	1.7094	2.2733	2.2606	2.2505
Asparaginyl-Proline	1.3056	230.116	0.0254	0.0274	0.1077	0.6884	0.6491	0.8065	1.169	1.0391	1.0153
Dopamine 4-sulfate	11.115	231.942	7.2761	5.3359	6.7526	5.7725	6.7061	6.9558	6.7855	8.0144	6.6727
N'-Formylkynurenine	0.8453	235.073	18.1769	10.7851	13.6639	10.9255	12.3651	11.1444	14.251	14.7503	10.4261
S-aminomethyldihydrolipoamide	11.1163	235.093	1.4772	2.7888	0.1891	1.4137	1.5396	1.9122	0	2.6577	2.2307
Nitrofurantoin	0.8565	236.951	7.8861	6.432	8.172	4.3883	5.1551	5.6574	4.3734	3.7881	1.8969
Tyrosyl-Glycine	11.1177	237.09	8.0692	11.2944	11.6275	7.0956	7.6805	8.7535	6.7833	6.3996	3.9806
3-(5,6,6-Trimethylbicyclo[2.2.1]hept-1-yl)cyclohexanol	5.9332	237.223	3.1054	2.8989	3.3834	3.1566	3.0086	3.0887	3.6402	3.5346	3.4344
3-Methylcyclopentadecanone	0.9559	237.241	6.0389	5.6283	5.4872	5.0832	5.6504	5.5516	7.7398	8.7066	6.117
Marcanine A	0.8557	237.954	1.2466	1.4609	1.9099	0.6087	0.9869	1.0482	0.877	0.86	0.7353
2,2-Dibromo-2-cyanoacetamide	0.8709	238.829	1.3655	1.5291	0	0.7057	0.7502	0.7748	0	0	0.5432
Ethyl 3,4,5-trimethoxybenzoate	0.8538	239.095	37.5279	35.5882	43.7431	33.1326	35.6258	33.3684	29.1535	29.5899	32.3236
Cinnamyl benzoate	0.6878	239.106	447.534	557.987	469.187	209.845	206.707	149.353	30.7261	30.8725	28.6256
3-Methylcyclopentadecanone	0.6844	239.565	15.4028	12.577	14.6762	0.0882	0.1188	0.6864	0.0738	0.0748	0.0754
5-Methyldeoxycytidine	0.853	240.095	5.3275	4.8335	5.0945	4.7772	5.3249	4.6052	3.7534	3.7358	3.0566
N-Gluconyl ethanolamine	0.6879	240.107	26.8671	35.6676	27.7848	10.3229	13.7073	11.4108	4.7175	4.7374	4.1723
5-Ethyl-4-methyl-2-octylthiazole	9.2012	240.234	2.1709	2.4166	2.6257	2.4704	2.3759	2.5792	2.4973	2.6635	2.5916
L-Menthyl acetoacetate	9.8427	241.181	1.3906	1.9894	1.6879	1.7584	1.7613	1.7253	1.878	1.4818	1.554
Dioscoretine	6.3253	242.25	2.554	2.5873	2.3493	2.7138	2.7879	2.789	2.994	3.2321	3.3171
Di-2-propenyl pentasulfide	0.6379	242.929	0.0845	0.0986	0.4093	2.6048	2.4842	2.2542	1.7679	1.7495	1.7377
Uridine	0.9965	243.062	0	0	0.1005	0.3268	0.2445	0.3513	3.5356	2.3397	2.6874
Thiopental	2.2829	243.136	0.0603	0.0506	0.3662	1.7275	1.8288	2.0476	5.032	1.2996	0
2-(Methylthio)-3H-phenoxazin-3-one	12.4214	243.944	3.3044	4.0852	3.3125	3.3741	3.3861	3.2579	3.0689	3.0294	3.0879
N1-Acetylspermine	6.6429	245.227	5.3717	4.8601	5.1408	5.2327	5.0705	5.1259	6.0295	6.0424	6.3524
Dezocine	3.5622	246.244	2.1697	2.0973	2.1169	2.2402	3.4501	2.5745	0.5458	0.6905	0.4968
8,8-Diethoxy-2,6-dimethyl-2-octanol	7.9838	247.243	9.6085	9.8299	8.9899	10.2549	10.9423	9.458	10.1425	10.6654	10.4661
Neoherculin	7.9596	248.248	1.9457	1.9356	1.9463	2.3959	2.1302	2.3879	2.467	2.4397	2.3885
3,5-Dichloro-4-hydroxy-2-methoxy-6-methylbenzoic acid	11.1517	248.965	1.3536	3.8486	0	6.5905	7.0398	7.5028	8.0257	8.7087	7.5122
Isopentyl beta-D-glucoside	1.4164	251.151	0	0.0754	0	0.3224	0.2291	0.2322	3.5702	3.1377	2.8637
2,6-Dimethoxy-4-phenanthrenol	0.8578	253.087	0.1584	1.9338	2.1199	2.9349	2.8706	2.846	1.8656	2.2792	2.4101
15-Hexadecanolide	4.8365	253.215	0.3997	1.369	3.3096	12.9493	12.9362	13.7337	0	9.0919	10.7639
Penciclovir	9.2051	254.25	2.1056	2.0055	2.3098	2.1931	2.4399	2.6731	2.1772	2.2158	2.4532
Trimethyltridecanoic acid	6.7738	255.23	0	0.8977	0	5.315	6.5405	6.142	15.4999	17.0074	11.6366
Heptadecanal	5.9599	255.254	5.4118	4.7924	5.6246	5.421	5.0039	5.4475	6.4499	5.8221	5.9969
Nicotinamide riboside	7.2154	256.105	1.2524	1.2345	1.572	1.3486	0.7775	0.8332	1.1753	1.6765	1.5078
Palmitic amide	7.2094	256.422	2.5221	2.4505	2.3991	2.5411	2.5503	2.5511	2.3231	2.1635	2.2152
Nabam	7.2088	256.739	4.9009	1.4056	2.5833	4.6838	3.8385	3.9785	8.0193	7.7419	9.2609
PPPi	11.2024	256.926	0.3241	0.2589	0.4722	1.5766	1.5343	1.7174	1.9389	2.9207	2.5698
Ipomeatetrahydrofuran	4.0299	257.214	0.1483	0.0986	0.1647	1.933	2.6508	2.1941	0.4981	0.7749	0.552
Palmitic acid	7.2112	257.272	36.0736	34.1604	33.8241	36.6409	37.0473	38.1929	32.5334	36.4622	36.7876
Tolmetin	0.6898	258.115	0.0219	0.1305	0.0457	0	0.1657	0.0791	0	0	0
N-Lauroylglycine	7.2093	258.277	4.0592	3.8581	3.9841	4.3622	4.6633	4.0318	4.2076	4.1832	4.4843
Diisobutyl adipate	9.844	259.192	2.63	3.4917	2.7838	2.7515	2.5647	2.9681	2.1532	2.1775	2.408
N-Sulfo-D-glucosamine	0.6565	260.03	0.0507	0.0539	0.0457	0.046	0.0507	0.0559	0.851	0.8505	0.7204
alpha-(o-carboxybenzamido)glutarimide	0.6687	261.087	202.163	298.233	211.338	136.258	138.999	144.927	69.6315	41.0443	42.544
Ropinirole	4.1036	261.196	1.1767	1.0894	1.3172	1.2386	1.3604	1.2842	1.5917	1.4914	1.7295
Dihydromaleimide beta-D-glucoside	0.6668	262.096	14.0758	10.3533	15.5849	10.9792	11.8301	11.2895	6.7142	5.8095	6.804
Celereoin	0.6655	263.09	8.4947	6.6232	9.1485	6.2293	7.2293	6.5378	5.9475	4.0245	3.7964
6,10,14-Trimethyl-5,9,13-pentadecatrien-2-one	6.4593	263.236	20.967	21.2257	20.8525	20.9495	20.345	20.5488	24.5002	24.3191	24.5885
6,10,14-Trimethyl-5,9,13-pentadecatrien-2-one	6.2881	263.236	14.7433	14.8713	15.7281	15.7419	14.1627	15.5602	16.8621	16.5378	16.6888
Lisdexamfetamine	6.6392	264.243	2.9621	2.6613	2.6156	3.1906	2.9769	2.7016	3.3298	3.4216	3.4031
(±)-(Z)-2-(5-Tetradecenyl)cyclobutanone	7.9821	265.252	17.528	17.3427	17.3368	19.3997	18.2951	19.1986	17.6755	18.9672	19.6698
4-Hydroxy-alprenolol	7.9762	266.259	3.8333	3.8873	3.5504	4.4059	4.1404	4.1946	4.8107	4.7898	4.611
Tyrosyl-Serine	0.8757	267.101	3.3564	2.5153	3.1527	3.388	3.3095	3.3027	2.2551	3.0066	3.0294
2-Tetradecylcyclobutanone	7.6174	267.263	0.8576	1.781	1.3795	1.5699	1.6743	1.4529	1.5049	0	1.7251
Metoprolol	6.6404	268.265	3.3231	2.9317	2.8686	3.291	3.0749	3.2977	3.9823	3.8573	3.8062
Capsiamide	8.3369	270.281	2.5911	2.095	2.2656	2.8563	2.7009	2.8244	3.5777	3.1007	3.3852
1,17-Diamino-4,9,13-triazaheptadecane	3.9969	274.272	19.3245	17.1474	17.6765	20.3058	26.7024	20.8827	6.1199	6.6144	4.6362
Isodigeranyl	3.9984	275.28	3.8992	3.5545	3.7769	4.2893	5.7446	4.7999	1.4329	1.3273	1.3493
Citronellyl anthranilate	9.1998	276.279	3.2588	3.3234	3.6926	3.6449	3.5992	3.6203	3.1128	3.2362	3.6469
O-Demethylfonsecin	0.6676	277.063	3.1965	2.5533	4.2722	30.5649	28.2393	30.165	16.7534	15.6237	14.6106
5a-Androstan-3b-ol	5.9342	277.235	1.1686	1.4019	1.3509	0	1.4789	1.4343	1.4396	1.3516	1.3242
DOPA sulfate	12.4277	277.925	1.3247	1.5119	1.4089	1.3317	1.2288	1.3476	1.0276	1.2242	1.2943
Perhexiline	5.011	278.25	1.2962	1.1957	1.3139	1.1952	1.0639	1.3771	1.4836	1.3933	1.4394
D-Erythroascorbic acid 1'-a-D-xylopyranoside	0.6635	279.063	0.4226	0.4111	0.9058	4.3431	4.1453	4.6384	2.2207	2.0878	1.9853
2-Pentadecylfuran	7.2102	279.252	2.2639	2.1857	1.9877	2.2103	2.1304	2.2833	2.3861	2.0813	2.0472
N2-(gamma-Glutamyl)-4-carboxyphenylhydrazine	0.8393	280.096	2.9535	1.4616	4.0961	1.8813	2.3415	2.1761	2.4205	2.8977	2.0782
N-[(4-Hydroxy-3-methoxyphenyl)methyl]octanamide	6.3981	280.263	43.8208	45.7799	44.0433	44.8675	42.506	41.9984	88.2447	83.0463	69.7463
Sinalbin A	11.2053	281.054	6.423	5.3798	7.3612	8.3568	7.8447	8.9001	6.8587	7.0846	6.9936
Vulgarolide	4.4536	281.14	2.1138	1.8825	2.1931	1.369	2.1353	1.7861	0.9877	0.8659	0.8851
6,10,14-Trimethyl-2-methylenepentadecanal	6.6379	281.269	6.6436	5.9826	6.0847	6.6758	6.319	6.5134	6.9225	7.2651	7.6108
Ajocysteine	11.2063	282.055	1.9115	1.5344	2.13	2.5553	2.224	2.622	2.1047	1.9754	1.9386
4-Hydroxyphenylacetylglutamine	7.6214	282.1	1.1108	3.7386	4.4084	2.8698	4.3977	4.5358	5.3247	2.5143	5.7713
Oleamide	8.4299	282.28	2.3088	2.4101	4.3226	5.3658	5.2845	5.5446	5.3811	5.9283	6.3348
Hexachlorobenzene	7.6095	282.637	20.0454	23.8373	22.1379	21.3158	21.2271	20.7754	18.6763	19.0117	18.703
N-Methoxyspirobrassinol	11.2086	283.053	1.3764	1.2077	1.4028	1.5668	1.5446	1.5858	1.1354	1.3667	1.3593
Niflumic Acid	0.6556	283.07	27.7144	22.72	31.7176	44.7086	42.5219	43.4312	35.2458	35.1079	33.2385
(+)-Aspidospermidine	4.2125	283.228	0.3047	0.1006		1.4339	1.4214	1.4678	1.5109	2.0027	1.4716
Avenanthramide 1p	0.6538	284.076	3.5144	2.5935	3.6704	5.5172	4.9221	5.5773	4.2722	4.4471	4.557
7-Aminoflunitrazepam	9.0849	284.119	1.0092	0.9303	1.0975	1.2464	1.3899	1.5443	1.7696	0.977	1.5361
Histidinyl-Lysine	9.0901	284.156	0	1.0975	1.0554	0.9221	0	1.5443	0	1.2408	1.456
Levallorphan	4.215	284.232	0.0338	0	0.0366	0.2788	0.2608	0.2597	0.2617	0.4215	0.2779
Octadecanamide	9.0803	284.462	2.3295	2.0413	2.8615	2.5357	2.544	2.5119	2.1114	2.1473	2.1236
Lucernol	9.0827	284.795	7.2534	2.9717	8.4003	8.9199	11.8629	10.0268	12.6928	7.4411	8.9676
Xenognosin B	0.653	285.071	1.9817	1.4776	2.134	2.5821	2.7727	3.0115	2.5386	2.3524	2.4015
Avocadyne	4.5234	285.243	0.1352	0.1171	0.1342	2.6189	2.8405	2.9142	2.5869	2.3346	2.6864
Stearic acid	9.0856	285.3	40.8653	38.2576	44.6396	44.4736	45.6519	44.3543	41.4405	38.6744	39.8462
Myristoylglycine	9.0809	286.312	4.7126	4.2338	5.5175	5.1099	4.7285	4.797	4.2664	4.5606	4.5465
Triclosan	12.5337	288.925	1.3871	1.8199	1.7272	1.698	1.6193	1.6908	1.5332	1.4015	1.504
N-(2-Hydroxyisobutyl)-2,4,8,10,12-tetradecapentaenamide	3.5973	290.271	0.9044	0.9081	0.8509	1.2673	1.296	0.8611	0.3692	0.2243	0.3679
5a-Androstane-3a,17a-diol	9.2039	293.281	37.0402	37.0417	38.1836	38.6896	39.0213	39.087	37.2571	39.0585	39.2463
cis-Hydroxy Perhexiline	9.2022	294.29	9.4754	9.6227	9.9939	10.0084	10.2374	10.1815	10.4108	10.5998	11.1897
Dithianon	11.2303	294.902	0.2485	0	0	5.6088	5.3736	5.833	6.3041	6.5418	7.7339
4-[(2,4-Dihydroxyphenyl)azo]benzenesulfonic acid	12.5259	294.942	1.5771	2.1006	1.4271	1.708	1.6405	1.7009	1.5287	1.5694	1.536
cis-Coutaric acid	0.885	295.048	316.634	295.34	573.339	855.386	847.681	835.855	1025.6	1189.57	1209.4
Cyclocalopin F	4.4503	295.119	1.3725	0.9601	1.0772	1.3021	1.6726	1.0409	0.5354	0.5371	0.4404
Phytal	9.1992	295.294	1.2427	1.2238	1.4412	1.3182	1.3161	1.4691	1.2013	1.2475	1.3623
Albendazole sulfone	0.879	296.054	0	5.9128	11.8525	14.8591	16.3363	16.8967	19.2903	16.8589	21.8632
Esmolol	8.7552	296.297	1.8805	1.1637	1.6268	2.0093	2.1868	1.7723	2.0708	2.3442	2.354
Aflatoxin P1	0.8836	297.047	0	20.1809	42.086	53.5711	58.2687	61.3155	60.0032	70.4256	47.3866
(±)-Clausenamide	0.7098	298.156	0.1691	0.2834	9.0307	7.2429	1.4718	14.4714	0.0369	0.0224	0.023
Tridemorph	9.4036	298.312	2.3792	2.0289	2.2547	2.6916	2.6812	2.941	3.376	3.4904	3.3606
Magnesium salicylate	0.6532	299.045	1.043	0.9858	1.6406	16.7093	15.2614	16.2754	12.625	11.8702	12.1779
Tazobactam	0.8872	299.046	0	2.4114	0	3.3567	3.4434	3.7114	4.2426	3.9247	4.3541
Fenbendazole	0.6572	300.05	0.1268	0.1315	0.1647	1.7108	1.9316	1.8922	1.3166	1.2897	1.3725
2-Undecyl-4(1H)-quinolinone	5.6999	300.232	2.112	2.053	1.9026	1.5742	1.7579	1.771	2.2682	2.2976	2.2647
3-Dehydrosphinganine	4.8239	300.328	1.5801	2.0949	1.6667	1.7911	1.8026	1.8625	1.9565	1.8665	1.8771
Cinnavalininate	0.6521	301.044	0.1268	0.126	0.1568	2.2307	2.2062	2.1559	1.7159	1.6616	1.9422
Myrigalone E	5.3934	301.142	7.9972	8.9278	8.4681	8.0766	8.291	8.2213	7.3045	7.1246	7.4342
9-cis-Retinoic acid	8.932	301.213	1.1713	1.4495	1.3524	1.4887	1.6249	1.8083	4.0697	3.3463	4.1192
xi-10-Hydroxyoctadecanoic acid	9.3702	301.291	1.3411	1.086	1.4561	1.8071	1.6636	1.8573	1.8681	1.7874	2.1176
Tryptophyl-Proline	5.3952	302.146	1.4714	1.6591	1.8581	1.6217	1.5867	1.6358	1.2614	1.3733	1.5174
Trihexyphenidyl	6.2816	302.246	13.7222	14.2258	14.2401	13.2299	13.3504	13.2365	15.0844	14.0846	14.6859
Sphinganine	4.401	302.305	8.9023	9.3275	8.9028	12.4944	15.1389	12.9215	2.8361	2.6717	2.9303
MG(0:0/14:0/0:0)	6.6448	303.251	3.0563	3.3248	2.9967	3.218	3.3337	2.9663	3.2595	3.2943	3.283
Cardanolmonoene	9.982	303.307	1.8728	1.6049	1.7127	1.8969	1.9193	1.9212	1.5652	1.6531	1.9155
Fenpropimorph	7.9855	304.263	18.3581	11.2922	18.8104	20.0679	19.8218	20.3844	19.812	19.0455	19.2494
Dichlorphenamide	12.5371	304.9	1.2953	1.5559	1.4799	0.9795	0.9793	0.9715	0.825	0.7594	0.986
gamma-Glutamyl-S-(1-propenyl)cysteine sulfoxide	11.1326	305.077	1.395	3.6026	0	2.7843	2.7047	2.4206	1.7714	0	0
3-Pentadecylphenol	7.9902	305.268	4.295	4.8967	4.5764	4.4539	4.2428	4.563	4.1683	4.0426	4.0016
Capsaicin	9.0797	306.279	11.7078	10.1921	12.2378	12.0781	11.7708	13.0515	14.0073	12.9293	14.0092
Alphachloralose	11.1614	306.925	0	0	0	1.744	1.7093	1.9384	3.3375	3.3492	2.2633
Sagittariol	9.8397	307.263	1.4043	0.7175	1.4815	0.9163	1.4055	1.3989	0.2168	0	0
2-Heptadecylfuran	9.0799	307.284	2.3504	2.4206	2.9437	2.3505	2.553	2.7486	2.9275	2.8366	2.8245
Betaxolol	8.3445	308.297	1.4354	1.2983	1.2319	1.5146	1.4115	1.5183	1.3169	1.8224	1.808
Zinc methionine sulfate	9.2007	309.927	1.1796	0.7762	0.6711	0.7679	0.5239	0.5395	0.6825	1.1001	1.2671
Lamivudine-monophosphate	9.205	309.985	1.6246	0.783	1.0271	1.6891	1.5082	1.3797	1.4573	1.3076	1.286
N-Acetylneuraminic acid	9.2036	310.111	2.8166	2.2373	1.7822	3.2752	2.7718	2.2874	2.052	2.2061	3.0267
Ketotifen	1.5046	310.13	0.0164	0.0862	0.0366	0	0.3913	0	1.7763	0.5571	0.5919
Metixene	9.2003	310.156	0	1.2353	1.7857	1.5745	0	2.6808	1.9442	1.2998	1.7934
N-Hexadecanoylpyrrolidine	9.1945	310.485	2.1881	2.7183	2.2185	2.4029	2.1592	2.2183	1.8557	1.8813	1.7457
O-Ethyl S,S-diphenyl phosphorodithioate	9.2001	310.836	35.5838	29.0019	38.2546	38.2941	39.3824	39.391	38.2608	41.0818	41.1988
Sulfadoxine	9.1997	311.079	1.6747	1.4889	1.7199	1.6883	1.6108	1.6867	1.7943	1.5819	1.7786
5-Methoxy-7-(4-hydroxyphenyl)-1-phenyl-3-heptanone	5.1974	311.166	0	0	0	2.5702	2.959	3.084	3.0563	4.3279	4.0308
12(13)Ep-9-KODE	9.2002	311.216	1.6204	1.5372	1.5092	1.5286	1.3893	1.421	1.4322	1.3768	1.5412
(R)-2-Hydroxysterculic acid	4.6765	311.259	1.9128	1.578	2.3176	31.9612	30.4745	32.4544	0.3066	2.1718	0.5667
11-Eicosenoic acid	9.2094	311.316	190.968	188.662	211.895	220.331	229.684	231.794	186.677	222.53	220.137
2-Methylheneicosane	9.1976	311.582	0.8486	0.8972	0.8576	0.9614	0	0	1.1419	1.338	1.3296
Biperiden	4.673	312.264	0.4311	0.3695	0.4507	7.391	6.9891	7.506	0.0972	0.4315	0.1498
3D,7D,11D-Phytanic acid	9.3136	313.326	1.7913	1.1212	1.6577	1.4062	1.5948	1.5425	1.6441	1.6152	1.7743
Palmitoylglycine	5.0785	314.278	0	0	0	0.5096	0.2873	0.3423	0.0738	0.0909	0.0996
3,3',4,4'-Tetrachloroazobenzene	11.1324	316.927	3.2392	2.4283	2.4565	2.7246	2.7825	2.9112	2.8538	3.4659	3.0062
N-(1-Deoxy-1-fructosyl)histidine	1.6685	318.131	0.1099	0.1289	0.1281	3.9952	4.5906	4.7144	0.8107	0.3745	0.3999
Butenafine	5.0161	318.242	4.4828	3.9749	3.7518	4.1272	4.3801	4.4101	5.2032	5.6798	5.2397
Phytosphingosine	4.0195	318.301	7.8918	6.3221	7.3379	9.8792	11.3349	9.6433	3.1207	2.3933	2.7406
Xylene	5.0493	319.246	1.0112	0.7677	0.8081	0.9997	0.9036	0.8544	1.1739	1.1858	1.0869
Tridihexethyl	4.0177	319.306	1.703	1.2696	1.4824	2.5924	2.6279	2.0657	0.7613	0.5306	0.7478
Chloroquine	1.3404	320.172	0.0338	0.0603	0.3124	1.6415	1.8476	2.0136	0	0	0.1763
b-Dihydrotetrabenazine	9.3666	320.305	2.2712	1.5957	2.3924	2.9861	2.3832	3.2682	3.3829	3.0776	2.858
5alpha-Pregnane-3alpha,20alpha-diol	9.9859	321.316	8.8888	7.3871	8.852	8.4363	8.4189	8.6537	5.3165	8.0567	7.9744
Alpha-Linolenoyl ethanolamide	9.9831	322.321	1.3117	1.9842	2.1233	2.3397	2.545	2.3524	2.1284	1.945	2.3532
N-(14-Methylhexadecanoyl)pyrrolidine	9.6408	324.327	5.4547	3.5951	5.4025	5.6233	5.423	5.9985	5.9643	6.0304	6.1368
Niclosamide	11.1999	324.913	0.4105	0.383	0	1.6942	1.7916	1.752	1.948	2.8845	2.0311
4,6-Heneicosanedione	9.6412	325.331	1.5186	0.9989	1.3773	1.3747	1.3031	1.5363	1.5819	1.6578	1.5666
Margaroylglycine	7.1604	326.268	7.7179	16.116	8.3717	11.4287	13.5316	12.615	20.9709	29.167	18.9174
Avocadene 4-acetate	7.1478	327.272	1.7308	3.5258	1.7885	2.6964	2.9468	2.9897	2.8161	4.7864	4.6202
N-Heptanoylsolamine	5.2474	328.358	8.0391	10.5769	7.5362	9.078	9.5784	8.7425	10.6228	10.2019	9.5174
1,21-Heneicosanediol	5.2459	329.363	2.117	2.623	1.8806	2.2243	2.2314	2.2424	2.4175	2.3211	2.4988
Undecanoylcarnitine	8.3401	330.279	1.519	1.2643	1.4244	1.5666	1.544	1.6378	1.4842	1.9667	1.7816
N-Desalkylvicriviroc	9.2055	332.295	43.77	44.0545	40.6577	42.6593	42.8578	46.8254	39.8359	39.6785	43.3667
1-Hydroxy-1-phenyl-3-hexadecanone	9.2294	333.301	10.1984	10.6311	9.9556	9.8156	9.9219	10.4766	9.5845	8.7717	9.8789
2,4,12-Octadecatrienoic acid isobutylamide	9.2038	334.308	1.4469	1.5239	1.2783	1.3014	1.2876	1.2767	1.3005	1.2812	1.2502
Selenocystine	11.2402	334.895	0	0.2555	0.3692	3.014	3.0559	3.3365	3.9612	4.393	4.9346
S-Nitrosoglutathione	0.9523	335.065	0	0	0.3305	17.8427	20.6405	20.357	16.4908	19.1082	20.3078
Pipericine	6.207	336.328	2.4567	1.8986	2.1028	2.0775	2.2146	2.2383	4.802	4.3294	4.3228
Pregnanetriol	9.386	337.332	6.9734	4.4021	6.1813	7.863	7.5749	7.8462	7.9625	7.4016	7.6826
Danazol	9.992	338.343	232.001	185.556	247.045	234.359	247.154	243.728	203.854	217.188	230.488
Erucic acid	9.9911	339.349	39.2479	30.3404	37.5874	36.7211	37.1842	35.6335	33.7453	33.867	38.0061
7-Chloro-6-demethylcepharadione B	0.9167	340.037	0	0	2.1844	6.3621	7.3258	7.2833	5.3837	4.6365	5.5151
Docosanamide	9.9823	340.356	4.8718	4.1505	4.996	4.8089	4.972	4.7891	4.1975	4.2982	4.6219
D-Tagatose 1,6-bisphosphate	0.6661	341.031	0.1017	0.3765	0.1055	3.2142	3.7373	4.0457	3.4089	3.3618	3.182
Dodecanoylcarnitine	7.1653	342.263	0	0	0	4.4677	4.5988	4.8077	4.4531	6.5141	5.9398
5-Fluorouridine monophosphate	0.6662	343.028	0.0676	0.356	0.0732	1.2989	1.1611	1.7475	1.2985	1.1958	1.0689
1-Phenyl-1,3-heptadecanedione	7.1696	343.259	2.1625	1.3982	2.0576	1.7953	2.0449	2.0697	2.7104	3.6178	2.4024
N1-(2-Hydroxyethyl)flurazepam	0.9469	345.078	6.0422	15.8298	6.1312	8.2767	9.1652	7.3034	5.0709	4.8675	5.6346
Cephalexin	0.9329	346.075	0.8119	2.5439	3.4381	0	0	1.6312	0	0	0.8607
5-(2-Heptadecenyl)-1,3-benzenediol	4.4053	347.338	0.6438	0.6346	0.7881	1.5844	1.5327	1.315	0.2617	0.2836	0.1812
Chlorpyrifos	11.1476	347.858	0	0	0	1.1117	0.9322	1.6175	1.8856	1.9814	1.768
Anandamide	5.3808	348.289	0.9566	0.851	0.9174	0.9274	0.89	0.9875	1.7678	1.5815	1.66
Sodium 6-hydroxy-5-(phenylazo)-2-naphthalenesulfoniate	0.6434	351.059	3.989	3.9372	4.6269	5.0603	5.6896	4.277	4.5382	4.3774	4.5219
Isopropamide	9.9751	354.339	3.3506	3.161	3.8121	2.7099	2.5712	2.5833	2.3007	2.8386	2.8955
Silver sulfadiazine	11.1797	354.923	0	0.0352	2.7034	2.2853	2.6407	2.7984	4.0166	4.4327	3.4715
(+)-Chebulic acid	0.8718	355.005	0	0	0	1.6812	1.6615	1.8517	2.3298	2.4566	1.2069
Pristanoylglycine	4.8212	356.354	3.1153	3.6139	3.4259	4.9667	5.2088	5.2776	1.3574	0.8457	1.0504
erythro-6,8-Tricosanediol	4.8213	357.358	0.9746	0.9256	0.9511	1.3296	1.2382	1.2615	0.2585	0.2486	0.2339
Oxybutynin	5.1282	358.37	0.5882	0.6284	0.8925	1.6218	1.2315	1.29	0.6646	0.3755	0.4573
MG(0:0/18:0/0:0)	9.3688	359.313	2.6028	2.7594	3.4088	2.6851	2.8897	2.6116	2.898	2.8879	3.0228
5-Decanoyl-2-nonylpyridine	9.9952	360.325	19.4559	16.9468	20.6733	21.5037	22.1177	20.9524	18.5745	18.8658	21.2524
3-Hydroxy-1-phenyl-1-octadecanone	9.9893	361.33	5.1522	4.8362	5.7259	5.5199	5.3281	5.7907	3.4493	4.6185	4.6736
2,4,8-Eicosatrienoic acid isobutylamide	4.0287	362.328	2.1348	2.4163	2.0378	2.3096	2.6222	2.6853	0.6287	0.5625	0.5594
Xanthylic acid	11.2091	362.89	0.1836	0.2778	0	1.5483	1.4464	1.6209	2.2755	2.9035	2.0171
2-O-Galloylgalactaric acid	0.6365	362.928	2.104	2.8144	2.8312	7.6731	7.2165	7.097	7.9006	6.1177	6.3107
Gibberellin A124	1.6788	363.196	0.0423	0.2477	0.1098	1.8556	1.8536	2.1007	0.1647	0.1993	0.1262
Guanosine monophosphate	1.6884	363.698	0.0274	0.0646	0.0457	1.3663	0.9249	1.0069	0.2123	0.0598	0.0613
Aegle marmelos Alkaloid C	10.6375	366.375	4.1032	1.1982	4.6329	2.4951	2.7339	2.9167	2.4939	1.893	2.3144
12alpha-Hydroxyerosone	0.9819	367.06	1.711	0.6608	0	1.1382	1.2927	1.2953	1.9587	1.718	0.9397
Isoferuloyl C1-glucuronide	8.6433	371.103	0.0423	0.0603	0.0457	0	0.0676	0.0703	0.0972	2.2692	0.2681
Dioctyl hexanedioate	10.0724	371.316	1.31	1.2032	1.3858	1.1734	1.487	1.5148	1.1862	0	1.3877
Tetradecanoylcarnitine	9.8448	372.321	1.5759	2.0826	1.9552	1.8806	1.8105	1.8068	1.5492	1.3255	1.41
Pipereicosalidine	4.7531	374.365	2.0833	2.1234	2.0971	4.5244	4.4772	4.3308	0.892	0.675	0.5384
5-(14-Nonadecenyl)-1,3-benzenediol	4.7525	375.37	0.6124	0.5924	0.5524	1.2385	1.1338	1.167	0.1495	0.1434	0.1262
Adrenoyl ethanolamide	9.9933	376.319	8.01	9.8236	9.3942	7.3541	7.3572	7.9746	7.5703	7.3885	7.6794
MG(20:4(8Z,11Z,14Z,17Z)/0:0/0:0)	7.172	377.272	1.2644	1.8323	2.4512	0.9261	0	1.1088	1.2722	1.4173	1.5397
5-Nonadecyl-1,3-benzenediol	9.988	377.33	3.3317	3.3932	3.3667	3.0261	2.7997	2.8687	3.0146	2.9504	2.9846
3-Hydroxy-5, 8-tetradecadiencarnitine	7.7033	384.421	0.6229	0.8743	0.731	0.5629	0.5709	0.5927	0.5169	0.5194	0.4991
Tioconazole	11.1799	384.923	0.0648	0	0	1.3111	1.4009	1.2676	1.5553	1.7737	1.7198
(-)-Pyrifolidine	2.0957	385.244	0	0.1185		0.6555	0.6224	0.6766	0.4685	0.3966	0.2546
25-Azacholesterol	10.6395	388.358	1.507	0.4985	0.3183	1.0248	0	0	0.2678	1.0458	0.7123
Filfiline	4.4148	390.359	0.8284	0.8015	0.8966	1.0236	1.3016	1.3095	0.2585	0.2468	0.2452
Nutriacholic acid	9.8272	391.287	1.2551	1.7115	1.6961	1.817	0	1.6417	1.7072	1.6899	1.2948
Flavoxate	1.6765	392.216	0.0282	0.0383	0.0549	1.1083	1.1057	1.3097	0.4154	0.1495	0
9-Hydroxy-4-methoxypsoralen 9-glucoside	11.1901	392.9	0	0.2907	0	1.5798	1.3487	1.5227	1.6438	2.4262	1.8016
3b,12a-Dihydroxy-5a-cholanoic acid	9.8388	393.298	18.8666	24.7784	22.8787	20.9072	21.7416	23.0361	15.8947	17.1167	17.2656
7,8-Dehydro-beta-micropteroxanthin	9.8573	395.296	0.8677	1.374	0.962	1.0919	1.3301	1.1151	1.565	0.5944	1.2037
(3beta,22E,24R)-Ergosta-4,6,8(14),22-tetraen-3-ol	10.1181	395.328	1.8425	2.6256	2.1316	19.4574	14.8442	16.1081	128.936	115.492	102.979
11,13-Hexacosanedione	9.9896	395.363	25.1594	24.6358	27.1523	22.6766	22.1541	22.3096	19.6933	20.9105	21.4422
9,12-Hexadecadienoylcarnitine	9.9858	396.368	7.0981	7.3215	7.7347	6.205	6.1395	6.217	5.4876	5.9806	6.5199
3beta-Hydroxypregn-5-en-20-one sulfate	4.4473	397.203	1.0915	0.7612	0.9156	0.643	0.9234	1.0248	0.3539	0.2997	0.2321
24-Methylenepollinastanone	9.9815	397.372	1.4445	1.3107	1.4421	1.1056	1.1154	1.0173	1.0735	1.139	1.0957
Drotaverine	4.0302	398.234	0.0507	0.0492	0.0682	0.9086	1.0836	0.9234	0.2543	0.2608	0.2681
Sulfasalazine	0.6683	398.989	0.0169	0.0274	0.0183	1.1875	1.1476	1.432	1.8869	1.6458	1.5335
3-Epidemissidine	4.8253	400.381	1.0089	1.1203	0.8926	1.6441	1.7961	1.4846	0.2917	0.2529	0.2129
dTDP	11.2346	400.867	0.1728	0.3524	0.7436	8.0894	8.6806	8.3362	9.8344	11.568	12.4797
Theaflagallin	0.6681	400.985	0.0274	0.0646	0.0091	1.7496	0.7942	0.848	1.2585	1.2767	1.0482
Ochratoxin A	11.115	401.898	8.1464	5.779	6.194	5.5341	5.3229	6.9901	5.6829	7.385	6.2528
Lisinopril	8.9112	406.331	1.0487	1.0224	0.9441	0.915	1.1157	0.9866	0.9391	0	0.8062
Neurotensin 11-13	4.6251	408.253	0	0.0164	0.0883	0.477	0.3464	0.342	0.2492	0.2542	0.3368
6-Hydroxy-5-[(4-sulfophenyl)azo]-2-naphthalenesulfonic acid	0.6565	409.018	0.1041	0.4255	0.064	2.6363	2.1816	2.4925	1.9074	2.0096	1.973
Abscisic alcohol 11-glucoside	0.6677	413.219	0.227	0.1534	0.4758	4.0758	3.7173	4.0943	1.7404	0	0
Boviquinone 4	9.8274	413.268	2.3267	1.1857	2.6681	2.6737	2.5398	2.5967	2.8287	2.2068	2.3494
Portensterol	10.1065	413.337	0.3269	0.2609	0.1541	6.0238	5.6463	6.0928	30.4503	29.6008	29.5456
5alpha-Tomatidan-3-one	10.1086	414.342	0	0.3878	0	1.5113	1.3836	1.8757	7.4747	7.6883	8.3866
Eplerenone	4.4572	415.211	41.826	40.687	38.4913	42.3361	46.7409	31.3508	14.398	13.5248	12.9034
Margrapine B	4.4535	416.217	11.9475	9.8042	10.4419	7.0416	11.647	8.3955	3.8431	3.6263	3.3243
Tomatidine	9.8308	416.375	0	0	1.9505	1.7364	1.5722	1.4933	2.059	1.8215	1.705
Citreoviridin D	4.4527	417.221	2.1794	1.993	1.8915	2.3618	2.5108	1.4846	0.6905	0.664	0.6692
7 alpha,26-Dihydroxy-4-cholesten-3-one	10.0056	417.341	13.952	12.4743	13.461	11.2186	10.4417	11.9668	11.2522	10.7271	11.7509
Cilazapril	9.9816	418.352	4.0406	2.3925	3.6409	3.8136	3.0775	3.0942	3.2691	3.5201	3.7491
Roflumilast N-oxide	1.4179	418.716	0.0576	0.3334	0.0823	2.3118	2.7602	2.6719	0.3692	0.0673	0
Alginic acid	0.6423	419.046	7.0982	6.2416	8.7954	7.4514	9.1334	7.9588	7.7792	7.7125	7.9535
S-(2,2-Dichloro-1-hydroxy)ethyl glutathione	0.6472	420.05	1.1088	1.6544	1.142	1.2756	1.2501	1.1229	1.0243	1.1239	1.0238
LysoPE(0:0/14:1(9Z))	4.2531	424.247	0	0.011	0	1.838	0	0	1.9112	2.3191	2.2282
LysoPE(14:0/0:0)	4.5619	426.263	0.0338	0	0	2.2315	2.1042	2.0385	2.0137	2.9694	2.2146
Prostaglandin D2-1-glyceryl ester	4.551	427.267	0.0329	0.0862	0	0.5912	0.5745	0.5776	0.4338	0	0.6667
Bicalutamide	0.6364	430.915	2.3156	3.0252	3.3042	6.8893	7.108	7.6424	7.0298	6.5986	5.8198
Rockogenin	9.9964	433.338	1.7124	1.5889	1.9621	1.4548	1.3445	1.3659	1.4455	1.5296	1.5621
beta-Citraurol	10.107	435.32	0.2062	0.4064	0.2358	2.8102	2.0972	3.284	28.7822	29.691	25.1345
3a,7a-Dihydroxycoprostanic acid	9.9896	435.358	3.1004	3.002	3.2998	2.6053	2.6412	2.6121	2.5306	2.7079	2.8582
Paxilline	5.2195	436.283	0.3782	0.2356	0.4392	4.8224	4.543	4.5245	0.0794	0.6569	0.7254
2'-O-Methylcajanone	4.4566	437.194	8.0145	9.854	8.2689	7.7219	8.1439	7.6593	5.8591	5.4566	5.52
Pangamic acid	5.2203	437.287	0.1092	0.1939	0.1647	1.338	1.2716	1.0893	0.1421	0.3372	0.2287
Cholestane-3,7,12,25-tetrol	9.9829	437.394	5.4925	5.4931	5.9074	5.37	4.9095	5.3575	4.4155	4.6673	4.6896
Fluphenazine	4.457	438.199	2.2322	2.5839	2.1193	2.1498	2.185	2.2161	1.6223	1.4153	1.474
PE(P-16:0e/0:0)	9.9785	438.396	0.9747	1.1542	1.1475	1.0833	0	0		0	1.0708
3-Hydroxy-9Z-octadecenoylcarnitine	1.9116	442.721	0.0423	0.0274	0.0549	1.5449	0.885	1.1346	0.2301	0.161	0.1144
(-)-Catechin 3-O-gallate	12.5323	442.872	1.6677	1.9768	1.8473	1.6944	1.116	1.5375	1.2001	1.089	1.2055
Ferrous gluconate	12.5258	446.888	1.346	0.9769	1.4615	1.6522	1.7951	1.7139	1.701	1.9003	1.7875
Tenofovir Diphosphate	12.5032	447.905	2.3112	3.0492	2.9605	2.7616	2.4441	2.7661	2.135	2.3582	2.1857
Hydromorphone-3-glucoside	4.5245	448.245	0	0	0.0646	0.4059	0.3126	0.3339	0.3155	0.2243	0.3679
LysoPE(0:0/16:1(9Z))	4.8066	450.261	1.8967	1.7915	4.5853	16.7793	18.0529	18.2876	0	1.2665	0.2981
Repaglinide	4.8051	451.265	0.2026	0.5164	0.0943	4.3339	4.8341	4.3586	0	0	0.4288
Cytochalasin Opho	4.6741	452.279	2.4226	2.2524	2.5387	44.6786	40.7389	41.7673	0.1569	0.4236	0.6912
Melleolide M	4.4541	453.17	1.3595	1.7649	1.2379	1.4385	1.6979	1.4099	0.8223	1.0883	0.901
LysoPE(0:0/16:0)	5.2205	454.294	1.6413	1.3847	1.8659	21.688	21.2216	20.8752	2.4268	5.2803	3.3124
Sambutoxin	9.9948	454.401	5.2448	6.8072	6.0781	4.8607	4.7381	4.5878	5.2615	4.6144	5.0162
Verapamil	5.2216	455.298	0.3719	0.3123	0.6038	5.7025	5.417	5.3865	0.1481	0.673	0.8645
Nb-Arachidoyltryptamine	9.99	455.404	1.7442	2.0568	1.9424	1.5617	1.3632	1.4349	1.3986	1.6102	1.3492
20-Hydroxy-leukotriene E4	5.2212	456.301	0.0507	0.0659	0.0823	1.1117	0.9535	1.0832	0.1645	0.3295	0.1656
Flavin Mononucleotide	0.6754	456.951	0.0085	0.0215	0.0274	0.6086	0.5962	0.9578	1.2453	1.1353	0.9322
Thioguanosine 5'-diphosphate	2.1109	458.059	0.0943	0.0969	0	2.021	2.717	3.0195	1.2205	4.3013	2.6258
10,11-Dihydro-12R-hydroxy-leukotriene E4	9.9829	458.372	3.5575	3.0151	3.5503	2.9858	2.7071	2.7694	2.002	2.7924	3.1174
C.I. Acid Red 13	0.6732	458.947	0.0169	0.0055	0.0215	0.7155	0.6432	0.782	2.5041	1.1113	1.1312
Narceinone	4.4546	460.271	2.9318	3.5367	2.5324	3.0032	3.7604	2.8233	1.9475	1.7542	1.7927
Glucosylsphingosine	5.3633	462.302	0.2705	0.1808	0.2745	1.864	1.8231	1.8794	0	0.0766	0.0394
Sorafenib	12.459	464.896	1.1477	1.3884	1.2589	1.5078	1.5724	1.4743	1.5573	1.196	1.5494
Tobramycin	4.2985	468.272	0	0.0539	0.0183	0.4028	0	0	2.553	2.441	2.8551
Nefazodone	1.3898	470.228	0.0338	0.0712	0.3555	2.0308	2.7181	2.7284	0.5907	0.1839	0.1183
Sanguisorbic acid dilactone	1.3946	470.729	0.0338	0.0548	0.0457	1.2377	1.3667	1.5786	0.0568	0.0613	0.0394
(-)-Epigallocatechin 3-(4-methyl-gallate)	0.8801	470.923	0	0	0	5.5486	4.3851	5.5136	8.5094	6.9677	8.7149
LysoPE(0:0/18:4(6Z,9Z,12Z,15Z))	4.7931	472.243	0	0	0.2923	2.0355	1.9296	2.0767	0	0	0.0983
(23S,24S)-17,23-Epoxy-24,29-dihydroxy-27-norlanost-8-ene-3,15-dione	9.8511	473.32	1.8029	1.6879	1.6489	1.6449	1.8342	1.6378	2.3203	2.5403	2.4405
Ertapenem	0.9311	474.142	2.3198	1.3566	2.813	0.724	0.6075	0.7128	6.1929	5.8528	7.202
LysoPE(18:4(6Z,9Z,12Z,15Z)/0:0)	4.6756	474.26	0.2198	0.1982	0.247	2.4436	2.3259	2.1913	0.0523	0.2546	0
LysoPE(18:3(6Z,9Z,12Z)/0:0)	5.2203	476.278	0.1315	0.2801	0.1647	1.4468	1.3742	1.4846	0.172	0.5365	0.3075
Dinoprost Tromethamine	9.9872	476.383	14.9721	10.0974	15.1049	12.1052	11.4567	12.3578	12.796	12.0557	12.795
Diosmetin 7-O-beta-D-glucuronopyranoside	0.6624	477.003	0.8641	0.4025	0.4342	1.602	1.4374	1.6824	1.3381	1.4304	1.4699
Kanokoside A	0.6948	477.205	255.446	196.75	263.262	90.2051	95.453	57.1797	10.6868	10.3743	7.9473
Panaxatriol	9.9798	477.386	4.3245	2.7996	3.0513	3.5734	3.6062	3.4733	4.0205	3.9117	4.3029
Furcelleran	0.687	478.207	39.3692	49.7627	41.8823	16.3857	19.3245	13.6741	2.1949	2.4688	1.7368
Acevaltrate	0.861	479.172	1.6752	1.5254	1.8681	2.3616	2.4467	2.3106	0.4584	0.6767	0.5775
Eremopetasitenin D2	0.6874	479.207	24.6096	31.5363	25.3577	10.0368	11.8091	8.7182	1.3351	1.3288	1.0641
Nicardipine	0.6846	480.211	4.6101	5.5595	4.6016	2.0761	2.2725	1.682	0.3589	0	0
LysoPE(18:1(9Z)/0:0)	5.3439	480.31	2.0954	1.5594	2.3912	15.526	14.1812	14.4745	0.0923	0	0.6723
11-beta-Hydroxyandrosterone-3-glucuronide	5.0219	481.255	0.0864	0	0	5.359	5.9826	5.9064	13.0317	21.723	20.1367
Crustecdysone	5.3501	481.314	0.5755	0.4016	0.5855	4.202	4.0822	3.9317	0	0.1706	0
LysoPE(18:0/0:0)	6.254	482.325	0.3043	0.4416	0.3477	3.2429	3.0115	2.979	0.0598	0.2433	0.1183
Adlupone	6.2519	483.327	0.0778	0.0603	0.0915	0	0.7096	0	0	0.0766	0
Kanamycin	1.4024	485.237	0.0423	0.0603	0.1852	1.4049	1.7755	1.8679	0	0	0.1697
PA(20:4(5Z,8Z,11Z,14Z)e/2:0)	5.5175	485.282	0	2.6586	1.9895	29.8318	50.7619	52.286	3.3509	3.6849	3.9182
Chlordecone alcohol	11.1144	486.875	7.3163	4.8535	5.378	3.4507	4.6059	4.7402	4.536	5.8561	5.6893
Garciduol C	0.6399	487.034	3.0657	3.2269	4.0545	4.0318	4.6828	3.8872	3.4727	3.4711	3.5027
Withaphysacarpin	5.4365	487.291	0	0	0	4.1042	3.5367	3.5731	0	0	0.0832
Dasatinib	1.6612	488.235	0.2198	1.2212	0.43	9.9793	10.6939	11.7969	2.3451	0.9165	0.6546
Imatinib	4.4479	494.253	0	0.8023	0	0.4059	0.5745	0.4218	0.2991	0.2912	0.2602
(R)-Isobyakangelicin 3'-glucoside	0.857	495.156	1.8999	5.0875	4.4214	8.0276	8.6377	7.6247	4.453	6.3366	5.0853
Leukotriene D4	2.1308	495.252	0	0	0.0283	0.456	0.5602	0.5424	8.1185	4.4497	5.3209
Idarubicin	0.8641	496.16	1.8828	2.5767	0	2.6597	3.0409	2.6011	2.0144	0	2.5681
Conivaptan	1.5328	497.192	0	0	9.5345	1.8898	1.6303	1.7726	0.2011	0	0.3672
Peonidin-3-galactoside	0.6385	498.902	1.1753	1.4613	1.4763	3.0271	3.4898	3.3619	3.2592	3.2105	3.0324
Fluticasone Propionate	0.9316	499.177	3.502	3.6685	2.8572	38.9725	40.7934	43.4319	38.7503	33.7583	42.8278
Eucaglobulin	0.6715	499.187	199.388	232.911	173.641	120.753	128.957	115.62	35.2825	33.6821	26.6926
Adefovir Dipivoxil	0.9296	500.175	0.8445	0.8996	3.3697	8.5054	8.4252	8.6494	8.0737	6.9151	6.2526
Halofantrine	0.6717	500.189	28.2127	20.6298	29.5182	17.2825	19.2536	19.0834	7.3738	7.7996	6.0633
Artonol C	0.6711	501.189	16.9814	11.9691	16.3587	10.5028	11.1595	11.085	4.519	4.0755	3.8494
Adefovir Dipivoxil	0.6696	502.19	2.9772	2.4207	3.359	2.2276	2.6806	2.1568	1.5745	0	0
6''-O-Malonyldaidzin	11.2052	503.109	10.0489	8.4527	11.6037	12.0711	12.5382	12.9004	10.3935	10.7746	10.8994
Pyranodelphinin B	11.205	504.11	4.8328	4.0465	5.8992	6.5145	5.9549	6.4264	5.0595	5.3567	5.1499
LysoPE(20:3(11Z,14Z,17Z)/0:0)	1.9371	504.25	0.0676	0.0983	0.0823	1.5961	1.5128	1.624	1.6604	1.9049	1.3294
Luteolin 3'-(3''-acetylglucuronide)	11.2049	505.108	3.6083	2.8066	4.1898	4.8335	4.3505	4.9908	3.9048	4.0285	3.6542
Tartrazine calcium lake	11.2276	506.832	0.185	0.6822	0.0283	4.207	4.3452	4.3691	4.8016	5.5526	6.8896
Ganodermic acid TQ	7.6525	511.307	0.0219	0.0736	0	0.4324	0.3274	0.354	0	0.4476	0.5195
erythro-7,9-Tetratriacontanediol	7.2092	511.52	12.3019	9.3993	10.2976	11.4572	11.0384	11.167	14.4692	13.7602	14.9717
Cer(d18:0/14:0)	7.2103	512.524	4.4201	3.4364	3.8473	4.0918	4.0839	3.8924	5.2665	5.1632	5.9054
2'',7''-Di-O-acetylononin	0.9309	513.151	0	0	1.4137	6.8211	6.7773	7.1572	4.6577	4.838	5.9451
2'',6''-Di-O-acetylononin	0.668	515.161	1.0309	0.8274	1.4706	4.0395	4.7074	4.5475	2.3094	1.4601	1.4066
Neoacrimarine G	12.5132	515.893	1.2776	1.5316	1.2627	1.4426	1.4633	1.2559	1.4049	1.1565	0
Medicarpin 3-O-(6'-malonylglucoside)	11.2055	519.14	14.8435	12.7574	17.7101	19.1741	17.8627	19.8868	15.0339	16.7915	15.7766
6S,9R-Dihydroxy-4,7E-megastigmadien-3-one 9-[apiosyl-(1->6)-glucoside]	1.6332	519.238	0.0418	0.2693	0	1.6425	1.7961	1.9822	1.4466	1.1848	1.0713
Ceforanide	11.2055	520.142	7.3517	6.4662	9.543	9.8486	9.0293	9.9549	7.9658	8.3295	8.1617
LysoPC(18:2(9Z,12Z))	2.3657	520.332	0.0338	0.0329	0.0366	0.0431	0	0	0	0	0.0394
Eujambolin	11.2055	521.14	5.6132	4.697	6.2109	7.3961	6.3477	7.3975	5.5529	6.288	5.5613
Citrusin F	0.6639	521.168	29.8237	21.9626	34.9785	23.0214	25.393	23.9157	12.848	13.8327	12.3657
6-Thioguanosine-5'- O- triphosphate	11.2059	522.141	2.0472	1.7524	2.4879	2.7475	2.6043	2.3252	2.3003	2.1536	2.276
Morphiceptin	0.6639	522.173	7.0737	9.2535	7.0233	5.1985	5.4388	5.5096	2.7792	2.9481	2.7139
2-hydroxyclomipramine glucuronide	0.6633	523.169	3.8444	5.479	4.2131	3.0199	3.3192	3.0226	1.6887	1.8238	1.5027
Gibberellin A38 glucosyl ester	2.1014	523.25	0.0324	0	0	0.4712	0.5385	0.6568	5.4515	5.7138	3.2988
LysoPC(0:0/18:0)	9.6396	524.451	0.2958	0.2849	0.711	0.5118	0	0	0.3019	0.2671	0.5756
ent-6R,16bOH,17-Trihydroxy-7-oxo-6,7-seco-19,6-kauranolide 6-O-glucoside	2.107	527.256	0	0.0352	0	1.5826	1.6022	1.3688	5.0665	3.3891	3.7983
Isodesmosine	1.8361	527.282	0.0665	0.0561	0.0606	1.5284	1.8565	2.2315	0	0.5917	0.5051
3alpha-Acetomethoxy-11alpha-oxo-12-ursen-24-oic acid	10.1544	527.395	0.8537	0.9477	1.5691	1.174	0	0	0.8632	1.3675	0.4292
20-Hydroxy-3,7,11,15,23-pentaoxolanost-8-en-26-oic acid	2.0672	529.297	0.0169	0.0383	0.1508	1.5667	1.2345	1.377	0.3815	0.4653	0.4085
Tsugaric acid B	5.9318	529.472	1.6601	1.9849	1.8541	1.5873	1.7043	1.5906	2.1948	2.2075	2.0103
Cinncassiol D2 glucoside	4.4453	531.274	0.6593	0.6136	0.3447	0.4236	0	0.1142	0.0646	0.0825	0.0867
Reticulatamone	7.2126	533.502	16.431	17.1892	16.0169	15.6604	15.5559	15.75	15.4041	14.9533	15.6906
LysoPE(0:0/22:2(13Z,16Z))	7.2111	534.507	6.0211	5.9642	5.6506	5.7784	5.7332	5.6387	6.0046	6.0265	5.7828
Reticulatamol	7.2128	535.512	1.3711	1.3671	1.3143	1.3287	1.3343	1.3501	1.3245	1.3675	1.3969
Malvidin 3-(6-acetylglucoside)	11.2123	536.167	178.595	139.376	190.824	179.07	178.579	200.455	170.141	175.526	177.31
6-beta-Hydroxy-mometasone furoate	0.6585	537.144	0.3475	0.2575	0.4483	2.0719	2.0522	1.9153	1.4982	0	0
1,4-beta-D-Glucan	11.2108	537.168	94.0876	55.5129	59.6246	110.666	102.112	104.876	85.0528	82.46	88.9855
DG(14:1n5/0:0/16:1n7)	10.3736	537.537	3.9384	5.0538	4.1396	4.5561	4.4047	4.52	3.7593	3.7492	4.0914
3-Demethylsimmondsin 2'-(Z)-ferulate	11.2058	538.166	45.1471	24.5873	42.6405	70.4884	74.3945	75.6222	47.1599	71.1787	63.7559
N-Palmitoylsphingosine	10.3664	538.54	1.5184	1.8989	1.8004	1.785	1.7139	1.8529	1.7889	1.5816	1.7307
Lippioside I	11.205	539.17	16.5845	13.9725	18.896	18.1343	17.7521	18.1576	16.2373	16.1877	15.4425
Physalolactone	2.2799	539.319	0.1178	0.1186	0.1921	6.3071	6.9461	8.4409	2.5374	0.9611	1.0733
beta-Zeacarotene	11.2014	539.434	0.2978	0.2169	0.2585	0.3774	0	0	0.4398	0	0.3072
Trisalicylate-choline	11.2049	540.169	6.5875	6.3468	7.8456	7.6713	7.6189	7.8276	7.3361	6.8889	6.4918
Cer(d18:0/16:0)	9.1243	540.537	0.0676	0.0862	0.0823	0.1014	0.047	0.0751	0.0462	0.0383	0.0439
Mirex	1.8343	540.784	0.0507	0.0494	0.0732	1.4523	1.3612	1.8913	0.1829	0.0766	0.0552
4'-Methylisoscutellarein 8-(2''-sulfoglucoside)	0.9814	541.057	0	0	0.1037	0.1454	0.1184	0.1563	0.5583	0.4533	0.6251
N,N'-Bis(g-glutamyl)-3,3'-(1,2-propylenedithio)dialanine	11.2054	541.136	8.0352	6.0465	8.997	8.7333	7.9337	8.899	7.0335	6.6776	5.8684
4-Hydroxyvoriconazole 4-O-glucuronide	11.2053	542.133	3.8404	2.1108	2.7924	4.0836	3.6306	4.2133	3.4765	3.2482	3.2263
Cefonicid	1.913	542.782	0.0338	0.0383	0.0732	1.2772	1.2985	1.366	0.3508	0.1645	0.1226
Yuccaol C	11.2057	543.126	2.6148	2.0423	3.3351	3.0808	2.6456	3.075	2.1624	2.3548	2.2789
Resveratrol 4'-(2-galloylglucoside)	0.6614	543.15	20.6861	34.6116	23.6963	18.26	18.6989	18.1157	10.7919	11.088	11.1259
Cinncassiol C1 19-glucoside	1.3709	543.244	0	0.0438	0.1508	1.4039	1.6336	1.6212	0.713	0.2613	0.2222
Chaetoglobosin N	2.3339	543.301	0.0085	0	0	0.4647	0.559	0.4495	0	0.257	0.1894
Doxorubicin	0.6592	544.155	4.5173	3.0437	4.7678	3.9686	4.1822	3.7935	2.3378	2.6705	2.6219
Ethanesulfonic acid, 2-(1-(difluoro-((trifluoroethenyl)oxy)methyl)-1,2,2,2-tetrafluoroethoxy)-1,1,2,2-tetrafluoro-, polymer with tetrafluoroethane	1.9111	544.764	0.1014	0.1041	0.1678	2.9401	2.8712	3.5467	0.3365	0.2682	0.1971
(2S,2''S,3S,3''R,4S)-3,4',5,7-Tetrahydroxyflavan(2->7,4->8)-3,4',5,7-tetrahydroxyflavan	0.663	545.15	2.8864	4.7305	3.1069	2.3789	2.5454	2.4003	1.4808	1.5661	1.3488
UDP-4-dehydro-6-deoxy-D-glucose	11.2315	546.826	0.1674	0.3011	0.0849	1.8151	1.9956	1.9866	2.1093	2.6214	2.5832
Diepomuricanin A	1.5219	547.756	0.0592	0.0767	0.0366	1.5828	1.7833	1.8302	0	0	0.1073
Vicriviroc N-oxide	2.0845	548.235	0.0432	0.0705	0.1606	1.3679	0	0.818	1.9354	0	0.5529
2-Hexaprenyl-6-methoxy-1,4-benzoquinol	10.1428	549.407	0.9298	0.3413	1.3474	1.3377	0	0	0.9138	1.2026	0.3452
Cohibin B	12.5506	549.489	0.9458	0.769	0.9241	2.2483	3.2027	2.9099	1.1467	1.242	1.4094
Desglucocheirotoxol	2.1763	551.294	0	0.0264	0	0.3278	0.3585	0.3465	13.1103	8.065	9.8782
DG(15:0/0:0/16:1n7)	1.6253	553.782	0.2113	0.1418	0.3111	6.5633	6.3613	7.6156	1.0303	0.4093	0.3075
Enkephalin L	7.0199	554.258	1.5715	1.7722	1.2022	1.1375	1.3646	1.181	1.7023	1.8396	1.6378
Ceftriaxone	0.6396	555.02	4.2014	4.4199	5.2567	4.4523	5.3635	4.8502	4.1618	4.7452	4.6636
Quinidine barbiturate	1.7472	557.311	0.0338	0.0329	0.1006	1.642	1.7816	1.9778	0.7605	0	0.2444
Dihydromorelloflavone	0.6514	559.125	0.4734	0.3173	0.8051	2.5579	3.0049	2.6216	1.5759	1.5155	1.5897
Albanol B	8.6492	559.133	0.1014	0.1508	0.1504	0.1235	0.0652	0.246	0.0554	0.1495	0.3379
Epomusenin A	10.3748	559.519	3.7785	4.3678	4.2603	3.8807	3.8579	4.232	3.2134	3.077	3.3972
Pentabromodiphenyl ethers	10.3639	560.523	1.4704	1.9812	1.6338	1.555	1.6366	1.7643	1.2056	1.4054	1.4673
Phytoene 1,2-epoxide	1.5699	561.754	0.0676	0.2585	0.0815	1.4708	1.4792	1.6445	0.0823	0.1226	0.0552
3,3',4',5,7-Pentahydroxyflavan(4->8)-3,4',5,7-tetrahydroxyflavan	7.6254	563.143	0.8708	0.2601	0.8924	0.4307	1.0032	0	0.9022	0.9528	0
5,7-Dihydroxy-3',4'-dimethoxy-8-(3-hydroxy-3-methylbutyl)-isoflavone 7-glucoside	7.6315	563.202	1.2801	0.5169	1.0881	1.3867	1.6157	0.9621	1.6483	1.9449	1.9038
Protoporphyrin IX	7.6207	563.262	1.0869	0.5665	1.2077	1.3499	0	0	0.7382	0	1.781
DG(14:0/18:3(9Z,12Z,15Z)/0:0)	7.6204	563.787	1.654	1.2985	1.2922	1.4302	1.4092	1.4487	1.3832	1.2609	1.3517
4-Hydroxytamoxifen-O-glucuronide	11.2106	564.2	3.0538	2.6634	4.5206	3.7409	3.1211	3.8714	3.1163	3.6452	3.0888
Ceramide (d18:1/9Z-18:1)	7.9791	564.556	15.0129	13.5367	14.7544	16.4107	16.2162	15.9236	20.6928	19.8536	20.9203
Cascaroside C	11.2111	565.2	1.8104	1.548	2.123	2.3119	2.0932	2.3279	1.814	1.86	1.8505
DG(14:0/18:2(9Z,12Z)/0:0)	7.6042	565.562	20.9821	20.5587	19.2553	21.0981	19.7393	19.9409	21.5393	22.411	23.6951
Acrimarine I	11.2106	566.2	1.3595	1.0445	1.8266	1.5255	1.5296	1.6499	1.3198	1.4745	1.1589
Cer(d18:0/18:1(9Z))	7.6148	566.565	2.9454	3.2549	2.8781	3.074	3.0942	2.9242	2.9236	2.8835	2.9302
[(2R,3S,4R,5R)-5-(2,4-dioxo-1,2,3,4-tetrahydropyrimidin-1-yl)-3,4-dihydroxyoxolan-2-yl]methyl {[(3R,4S,5S,6R)-3,4,5-trihydroxy-6-(hydroxymethyl)oxan-2-yl phosphonato]oxy}phosphonate	0.6364	566.89	1.6409	1.9424	2.1996	4.7247	5.3517	5.4449	4.5712	4.7464	4.2628
DG(16:0/0:0/16:1n7)	9.0816	567.582	26.875	12.5466	14.1016	26.7058	29.3033	26.1167	31.5538	23.7623	30.1774
Cer(d18:0/18:0)	9.0815	568.587	11.4909	6.417	12.0447	11.2286	12.7395	10.8499	13.6434	10.0606	12.618
CE(12:0)	9.081	569.591	2.5261	1.3469	2.4261	2.5017	2.8933	2.3996	3.0362	2.2402	2.95
Pipercyclobutanamide A	1.7392	571.27	0.0438	0.1719	0.0457	1.5449	1.4545	1.4218	2.3551	0	0.3785
Biotinyl-5'-AMP	11.1187	571.852	6.8814	4.011	5.2957	3.0062	3.2915	3.8755	4.4817	5.539	4.4851
<i>ortho</i>-hydroxyatorvastatin	1.8133	575.272	0.1424	0.3339	0.1372	2.9068	2.2803	2.9319	0.7487	0	0
Cefotetan	1.8147	575.772	0.093	0.0603	0.1006	1.4066	1.4485	1.7277	0.1697	0.1303	0.1262
Collettiside I	2.369	577.351	0	0.0055	0	0.0441	0	0	1.4583	1.647	1.0829
(+)-7-epi-Syringaresinol 4'-glucoside	0.9622	579.207	0.0811	0.0926	0	9.7729	9.336	9.9162	12.0403	11.9488	13.8328
Deserpidine	5.4005	579.295	1.3779	1.8231	1.3309	1.3467	1.3658	1.3108	1.6161	1.1365	1.1769
DG(15:0/18:1(9Z)/0:0)	6.3957	581.502	3.7465	4.6877	4.3581	4.032	4.1676	4.0716	4.8518	4.5243	4.7284
Ritonavir metabolite M11	6.3907	582.506	1.8235	1.848	1.7701	1.7372	1.7179	1.7714	2.2508	2.1415	2.3434
5'-Methoxybilobetin	12.5324	582.858	1.0542	1.2495	0.8333	1.294	1.1282	1.0338	1.3335	1.2125	1.2144
DG(16:0e/18:0/0:0)	12.5194	583.877	1.5611	2.273	1.77	1.5937	1.8125	1.654	1.9083	1.5163	1.562
Irinotecan	2.067	585.267	0.0949	0.0793	0	2.5548	2.9485	3.1601	2.6369	0	0.7223
DG(14:1n5/0:0/20:5n3)	7.994	585.533	13.8158	16.5393	14.4866	13.4258	14.0573	13.6899	14.6081	13.2573	14.604
Amikacin	2.0161	586.317	0.1268	0.1316	0.1464	4.3215	4.9299	4.4862	4.2652	1.3697	1.3887
Janthitrem B	7.9961	586.538	5.4343	6.8608	5.7611	6.035	6.0853	5.79	5.6249	5.6934	5.6656
Erythrinasinate A	12.4714	587.55	4.7097	5.4683	4.8079	4.6594	4.6099	4.2666	4.7374	4.1745	4.1749
N-Acetyl-D-glucosaminyldiphosphodolichol	12.4768	588.553	1.9239	2.379	1.9904	2.0838	1.8603	2.1358	1.5001	1.7409	1.6902
DG(14:0/0:0/20:4n6)	9.0825	589.564	24.1333	19.4717	27.0005	21.2148	23.8546	21.2111	20.1935	19.1492	22.8272
GDP-L-fucose	1.499	589.786	0	0.0274	0.0732	1.6391	1.2678	1.461	0.3784	0.0897	0.0946
dTDP-4-acetamido-4,6-dideoxy-D-galactose	9.0822	590.569	9.7136	7.7822	10.5681	8.4161	8.5179	8.6473	8.3559	8.0173	9.2346
Mesobilirubinogen	2.0906	591.269	0	0	0	0.6215	0.5661	0.8166	2.3354	1.9787	0.8447
Polyoxyethylene dioleate	9.0822	591.573	2.1061	1.7177	2.4012	1.9296	2.0792	1.7557	1.2668	1.7954	1.8463
Nummularine B	1.8148	592.273	0.0592	0.0712	0.0732	2.1443	2.2309	2.844	0	0.4074	0.3617
Jurubine	2.1838	596.338	0.0169	0.0219	0.0366	0.9145	1.0639	1.0653	0.1122	0.1456	0.1183
Calcium trimetaphosphate	2.3722	600.771	0.0592	0.0438	0.0274	1.3869	1.3229	1.1677	0.0673	0.0749	0.0631
Kaempferol 7-(6''-galloylglucoside)	0.6651	601.11	0.3606	1.7184	0.7319	8.0469	8.6015	8.1962	5.0417	5.3306	5.0882
DG(15:0/0:0/20:5n3)	2.0896	601.779	0.0366	0	0.0732	1.5882	1.4488	1.6551	0.4803	0.1763	0.134
Dapsone GSH conjugate	0.6671	602.111	0.3974	1.5009	0.2287	1.8447	1.8227	1.8704	1.2035	1.0552	1.0264
Neocasomorphin (1-5)	2.0745	602.279	0.0432	0	0	0	0	0.373	4.7685	5.3515	3.3639
Eriodictyol 7-(6-galloylglucoside)	0.666	603.108	0.1775	0.7858	0.43	3.8398	3.8857	3.7111	2.1938	2.2241	2.4724
6-Hydroxysandoricin	2.0882	603.277	0.054	0.0404	0	0	0.2907	0.4241	3.5382	2.1302	2.5998
Isopeonidin 3-rutinoside	12.0431	610.185	73.6658	36.7907	67.9994	48.9624	36.4359	76.8624	38.5468	47.1754	59.5273
Tubocurarine	1.3955	610.282	0.0507	0.0548	0.0823	2.2001	1.8678	1.8245	0.2243	0.2606	0.1794
Hydroxydestruxin B	2.2984	610.354	0.0254	0.0438	0.0915	1.9776	2.093	2.5754	0.9571	0.3888	0.4389
Prodelphinidin B	0.6469	611.138	12.0454	10.4555	14.8301	3.3795	4.8208	5.2793	3.1546	3.339	4.6162
4'-Hydroxyacetophenone 4'-[4-hydroxy-3,5-dimethoxybenzoyl-(->5)-apiosyl-(1->2)-glucoside]	12.0395	611.187	34.4743	21.1912	38.7095	37.8422	27.1727	38.2655	21.8181	27.044	29.7106
Delphinidin 3-(6-p-coumaroylgalactoside)	0.6469	612.144	2.5641	2.4749	3.677	0	1.5916	0	0.3784	0.7638	0
Cyanidin 3-laminaribioside	12.0391	612.186	23.8505	15.5507	27.2581	26.4387	20.4709	28.7939	16.8289	19.9127	21.6963
Lercanidipine	2.0154	612.333	0.0507	0.0548	0.0674	2.5208	2.6049	2.8204	0.671	0	0.1656
Lercanidipine	9.6026	612.503	0.38	0.4546	0.2713	0.6971	0	0	0.9837	0.3944	0.7311
Diatrizoate	11.2376	612.797	0.1674	0.4036	0.0189	3.7645	4.0044	3.7007	4.6027	5.2401	5.6832
Cefpiramide	0.6564	612.979	0.0168	0.4671	0.0457	0.8608	0.9157	1.02	1.2564	1.0169	1.465
Fosaprepitant	0.8803	613.089	0	2.2663	4.8078	4.8171	5.215	5.0197	6.4836	5.9487	4.5507
Safflomin A	12.0377	613.188	9.9763	5.2313	6.7053	11.0033	8.5676	11.3845	7.0423	8.4704	9.0098
Neoacrimarine E	12.0378	614.187	4.5508	3.1142	4.7522	4.8392	3.7534	4.9316	3.2259	3.62	2.6034
6''-O-Galloylquercimeritrin	0.8805	615.088	1.8396	3.5807	0	3.7079	3.792	4.0433	4.8412	4.5467	4.1798
Catechin 3',5-diglucoside	12.0415	615.182	2.0451	1.025	2.2099	1.8846	1.5729	1.9803	1.5218	1.6521	0
Harderoporphyrinogen	1.7401	615.288	0.0169	0	0	1.4226	0	0	1.7001	1.6391	1.2809
Neomycin	2.2122	615.353	0.0845	0.0893	0.1006	3.5369	3.2662	4.1598	0.7327	0.2452	0.1814
Antibiotic X 14889C	10.0857	615.446	0.9298	1.5321	2.0328	1.0677	0	0	1.0061	1.0905	0.3985
DG(16:1n7/0:0/20:4n6)	12.2922	615.582	1.7385	2.2214	1.8864	1.9685	1.8423	1.8057	1.6952	1.8128	1.7194
Paromomycin	4.0148	616.179	0.1352	0.2693	0.1555	0.6953	0.708	0.6559	1.0969	1.1343	1.0024
Quercetin 3-(2-galloylglucoside)	0.6677	617.081	0.0548	0.1224	0.0183	1.2463	1.35	1.2064	0.7689	0.6262	0.74
DG(14:1n5/0:0/22:2n6)	9.2087	619.614	197.005	141.296	180.465	198.262	197.074	204.744	247.665	245.783	264.452
Cer(d18:1/22:1(13Z))	9.2033	620.618	95.6543	52.6809	84.6307	89.3727	90.2037	94.8663	102.121	111.936	115.582
(1alpha,3beta,20S,22R,24S,25S)-Pubescenin	9.7445	621.311	8.8506	9.5068	8.1974	8.603	8.489	5.3531	5.8992	4.7566	5.0528
CE(16:2)	9.1998	621.629	14.7529	13.145	14.2459	14.54	15.1577	15.0945	16.2668	17.0413	16.8508
6-(N-Acetyl-alpha-D-glucosaminyl)-1-phosphatidyl-1D-myo-inositol	9.7447	622.316	3.2564	3.3544	2.7861	3.0329	3.1261	4.1988	2.0885	1.9296	2.0372
Cer(d18:0/22:1(13Z))	9.1996	622.635	2.7909	2.6901	2.7749	3.0172	2.9749	2.7379	2.5939	2.9271	2.9072
Genistein 4',7-O-diglucuronide	0.6435	623.006	4.2015	4.7748	5.8742	6.1625	6.8872	5.6964	4.7695	4.9925	5.4267
Delphinidin 3-gentiobioside	9.5943	628.195	0.1588	0.1796	0.1847	0.1677	0.1211	0.1494	0.1015	0.1869	0.3572
Capsicum annuum Fluorescent chlorophyll catabolite	1.565	629.288	0.0423	0.3016	0.0823	2.3401	2.4524	2.7706	0	0.2146	0
Janthitrem G	9.5951	630.192	0.0676	0.1041	0.0871	0.1324	0.076	0.0903	0.1047	3.3284	0.1284
(R)-Rutaretin 1'-(6''-sinapoylglucoside)	9.5968	631.198	0.0423	0.0383	0.0754	0.0706	0	0	0	1.1434	0.0638
6'-Sialyllactose	2.0815	632.259	0.0705	0	0	1.7329	1.5177	1.8097	2.8551	0	0.7899
8-C-Ascorbylepigallocatechin 3-gallate	9.5856	633.153	0.4176	0.3662	0.3133	0.2112	0.2702	0.369	0.4201	14.8864	0.5598
Pyranocyanin A	9.5794	634.154	0.2684	0.237	0.1647	0.203	0.1347	0	0.1385	0.2767	0.2839
Pterocaryanin B	12.5231	634.878	4.4469	6.0592	4.0069	5.438	5.5232	4.608	5.6065	5.025	5.3507
3'-(2'',6''-Digalloylglucosyl)-phloroacetophenone	9.5941	635.15	0.1479	0.1887	0.1738	0.3088	0.1267	0.1491	0.0923	0.1877	0.2839
DG(18:0/0:0/18:2n6)	1.7295	635.797	0.0254	0.0274	0.0457	1.2927	0	1.0527	0.474	0.1869	0.1161
Madlongiside C	7.7021	637.306	7.0765	9.759	6.287	3.5115	2.4107	5.9073	7.1702	5.4663	5.6078
Malvidin 3-rutinoside	2.0397	638.273	0.0834	0	0	2.0321	2.2334	2.0081	2.2195	0	0
Avenestergenin A1	9.7449	638.338	3.0314	3.3125	2.6558	2.427	3.0251	1.8464	1.7058	1.3244	1.7171
N1,N5,N10-Tris-trans-p-coumaroylspermine	1.3009	641.337	0.0338	0.011	0	1.4423	1.5284	1.8414	0.4002	0.0823	0.0789
DG(18:1n9/0:0/20:5n3)	9.2057	641.596	38.5018	37.7081	36.4597	38.268	38.4485	39.653	34.7946	39.6094	41.4266
(3a,5b,7a,12a)-24-[(carboxymethyl)amino]-1,12-dihydroxy-24-oxocholan-3-yl-b-D-Glucopyranosiduronic acid	9.2141	642.601	17.0717	16.9077	16.1164	16.934	16.1213	17.6944	16.2475	17.8767	17.1067
(E,E)-4,4''-Bi(N-4-hydroxycinnamoylserotonin)	9.746	643.293	8.8764	9.6315	7.3687	8.3598	8.7366	10.3561	5.209	4.5417	4.6815
DG(18:2(9Z,12Z)/20:3(5Z,8Z,11Z)/0:0)	9.2032	643.606	4.1371	4.1118	4.0403	4.0906	4.0176	3.929	3.6451	3.6036	4.1813
S-(PGA1)-glutathione	9.7483	644.298	3.3646	3.2396	2.928	2.855	3.2595	2.3146	2.0183	1.6877	1.8187
Goshonoside F3	9.7446	645.299	0.7981	0.7654	0.7319	0.7816	0	0	0.5366	1.3198	0.3898
DG(18:2n6/0:0/20:2n6)	9.3504	645.63	6.0871	3.2393	6.041	5.5149	5.9743	5.7402	6.6264	6.0501	6.7203
PE(14:1(9Z)/P-16:0)	9.3509	646.635	3.0066	1.5791	3.0055	2.4322	2.3539	3.0077	3.3521	2.9413	3.1048
Chalcomoracin	9.5825	649.123	0.1205	0.1185	0.1189	0.15	0.0661	0.0652	0.0991	0.0823	0.0942
CE(18:2(9Z,12Z))	9.9613	649.662	4.8207	1.5811	5.0522	2.9664	3.2866	3.3837	3.3688	2.3177	3.1925
Pyranodelphinin A	9.5827	650.123	0.0708	0.0548	0.0539	0.0794	0	0	0.0523	1.6781	0.0946
Cer(d18:0/24:1(15Z))	9.9599	650.666	2.0506	0.7809	2.5698	1.5024	1.663	1.6075	1.5638	1.1861	1.5747
Reverse-triiodthyronine	12.5246	651.867	1.6455	2.4139	0	2.0496	1.7452	1.7699	1.9822	1.9429	1.6761
Hemin	1.991	652.29	0.0254	0.0603	0.1281	1.569	1.6361	1.7089	0.2019	0.1763	0
Cer(d18:0/24:0)	1.9929	652.792	0.0383	0.1508	0.1098	1.3771	1.1083	1.2392	0	0	0.122
Notoginsenoside T1	10.5347	653.443	2.0057	1.0301	1.4991	2.5105	1.5916	2.4021	0.7594	1.2118	0.7894
Pentasine	7.7015	654.333	3.1367	4.0698	2.9136	1.5701	2.8349	2.5141	3.3471	2.5817	2.8643
Riboflavine 2',3',4',5'-tetrabutanoate	1.9884	655.256	0	0.1606	0	2.1166	0	1.7688	2.5231	0	0.6512
Argenteane	1.8462	655.34	0.0676	0.0931	0.1006	4.1707	3.1582	3.612	0.352	0.4062	0.3943
Malvidin 3-laminaribioside	9.595	656.228	0.1033	0.1221	0.0928	0.1518	0.0898	0.0791	0.0897	3.2113	0.0789
Eujambin	11.1194	656.832	5.3166	3.2632	3.8612	1.9393	2.5667	2.3261	2.9193	3.9296	2.7735
Patuletin 3-gentiobioside	9.5946	657.229	0.0592	0.0383	0.064	0.0794	0.0559	0.0703	0.0646	0.101	0.0473
Gluten exorphin B5	7.702	659.289	1.6221	2.1966	1.6019	0	1.4949	1.3753	1.9837	1.4066	1.445
Fucoxanthin	10.0529	659.473	0.6762	1.1095	1.6001	1.2938	0.3718	0	1.3394	1.3217	0.3864
Myo-inositol hexakisphosphate	0.667	661.065	0.1479	0.7325	0.0366	3.6187	3.4483	3.1181	2.4841	2.3715	2.0716
Gadoversetamide	0.679	663.098	0.0085		0	1.9691	1.7338	1.8686	1.8284	1.6778	1.7268
Goyaglycoside c	12.3867	663.453	13.1706	12.3838	13.2944	11.888	12.0398	13.9385	13.3647	14.501	13.7485
Fenugreekine	0.9668	664.116	0.0931	0.1445	0.0915	0.2281	0.1397	0.2555	0.6923	0.9426	1.1148
Zucchini factor B	12.3854	664.458	6.3863	6.1276	5.8709	5.2855	5.8817	6.2284	5.9987	6.7668	6.1584
DG(22:5(7Z,10Z,13Z,16Z,19Z)/18:3(6Z,9Z,12Z)/0:0)	12.3916	665.456	1.7668	1.7746	1.6882	1.7522	1.3947	1.6062	1.5229	1.601	1.6059
Jubanine C	9.7465	666.369	8.8249	8.4954	6.737	9.7292	9.7731	10.351	6.0905	5.8258	5.4039
Cer(d18:0/25:0)	1.5497	666.82	0.0423	0.0657	0.0549	2.604	2.0564	2.1205	0.1477	0.1028	0.0473
Coroloside	9.7467	667.374	3.6498	3.4093	2.6314	3.5215	4.3234	4.0647	2.4058	2.3907	2.1979
DG(15:0/24:0/0:0)	9.3585	667.613	2.6863	2.1499	2.4583	3.0674	2.9033	2.843	3.2187	2.8486	3.1291
Gluten exorphin C	9.3571	668.617	1.3756	1.0885	1.185	1.3287	1.4891	0	1.3943	1.3834	1.6143
C.I. Acid Green 3	0.663	669.1	0.0949	0.4005	0.2104	2.3733	2.4718	2.5942	1.4065	1.4828	1.4845
Tejedine	1.4927	669.315	0.0603	0.2047	0.1353	2.5374	2.0333	2.2249	0	0	0.1498
DG(20:3n9/0:0/20:3n9)	2.5321	669.838	0.0329	0.0862	0.0309	1.1001	1.1703	1.2215	0.339	0.1346	0.1025
N-(2R-Hydroxytricosanoyl)-2S-amino-1,3S,4R-octadecanetriol	10.5341	670.468	2.1371	1.2419	1.6415	1.7594	1.9059	2.594	1.0801	1.4253	1.1777
Myricanol 5-(6-galloylglucoside)	0.8836	671.049	1.3986	2.5545	0	3.9887	4.2718	4.1958	5.2429	4.6486	5.61
CE(20:5(5Z,8Z,11Z,14Z,17Z)	9.3653	671.646	1.6683	0.9279	1.8168	1.713	1.7122	1.5271	1.9329	1.6948	1.7356
Ustiloxin A	2.1182	672.334	0	0.0617	0	1.2934	1.0717	1.2514	9.5177	9.8106	6.3594
PE(14:1(9Z)/P-18:1(9Z))	10.5314	672.484	0	0.2008	0	0.3436	0	0.2337	0.1989	0.1262	0.102
cyclic GMP-AMP	0.8864	673.048	0	1.4166	2.9127	4.505	4.6011	5.5684	5.7165	4.9357	6.8646
3-Sialyl-N-acetyllactosamine	2.1077	673.33	0.0432	0.0264	0	0.7505	0.894	0.6785	7.9817	4.3407	4.8111
Phosphatidyl-N-methylethanolamine	10.5309	675.436	1.2572	0	0.6999	0	1.6344	1.5107	0.5222	0.8518	0.5188
CE(20:3(8Z,11Z,14Z))	9.9903	675.677	141.349	68.6871	143.521	114.034	123.729	121.711	115.493	106.422	129.453
Cer(d18:1/26:1(17Z))	9.9855	676.68	25.4636	26.1193	69.4582	67.2073	58.2421	59.3888	54.4438	49.5465	64.1321
CE(20:2(6Z,9Z))	9.9812	677.686	13.7243	6.8939	13.6145	12.0232	12.136	13.0939	11.3111	11.0883	12.0128
Cer(d18:0/26:1(17Z))	9.9809	678.689	2.5336	1.6009	2.6984	2.1241	2.0114	2.3634	2.3298	1.9213	2.4534
Auranofin	0.6451	679.127	6.5249	6.5728	8.0714	3.1288	3.3091	2.4787	2.2107	2.1527	2.3283
Dihydroergotoxine	0.6414	680.13	1.7206	1.5651	1.7741	0.3353	0.5999	0.8133	0.2215	0.6256	0.5594
PS(14:0/14:0)	12.3864	680.478	1.8732	1.7381	1.7959	1.8745	1.5643	1.7893	1.6821	1.9817	1.9362
7-Hydroxy-2',5,6-trimethoxy-4',5'-methylenedioxyisoflavone 7-(2-p-coumaroylglucoside)	0.6432	681.121	1.0963	0.8915	1.022	0.2648	0.3991	0.3726	0.1661	0.2926	0.3832
Chitin	2.1483	682.374	0	0	0.0283	2.5351	1.9058	2.388	19.4841	10.4123	13.9571
Cannogenol 3-[glucosyl-(1->4)-2,6-dideoxy-xylohexoside]	2.0639	683.369	0.093	0.137	0.5709	5.3196	6.3081	6.6764	0.5668	0.4445	0.3742
(6S)-6-beta-hydroxy-1,4,5,6-tetrahydronicotinamide-adenine dinucleotide	10.3567	684.205	2.7535	4.6283	3.3006	3.8451	4.2198	2.9751	7.267	2.2216	1.6548
Citbismine C	10.3533	685.205	1.9963	3.1608	2.3895	2.4479	2.9337	1.8564	4.3284	1.6116	4.4594
PE(14:1(9Z)/18:2(9Z,12Z))	12.39	686.441	8.0923	8.0484	7.9313	8.4655	7.433	7.6988	7.9408	8.0986	8.6421
DG(20:5n3/0:0/22:6n3)	12.3896	687.447	2.1021	2.0024	2.0598	1.9315	1.9904	2.1233	1.9769	2.2187	2.3695
PE(18:1(9Z)/14:0)	11.2068	688.491	0	0.2379	2.9705	0.7399	1.1227	1.706	0.3782	0.359	0.3619
PC(15:0/14:1(9Z))	12.5435	690.508	4.1379	3.4281	2.8879	9.071	14.2361	8.353	0.9819	1.4379	0.5154
Fd&c green no. 1--prohibited	0.6436	690.996	1.808	2.0976	2.601	2.8578	3.1585	2.4738	2.2359	2.56	2.4832
DG(22:6(4Z,7Z,10Z,13Z,16Z,19Z)/20:3(5Z,8Z,11Z)/0:0)	12.5446	691.51	1.6519	1.4923	1.957	4.0885	5.7152	3.6108	0.402	0.6045	0.2523
Alpha-Tetrasaccharide	11.5885	692.101	0	0	0	0	0	0	0	0.0613	0
PC(o-14:0/16:0)	12.5328	692.809	0.2465	0	0.4483	0.3177	0.2112	0.8549	1.0858	0.2216	0.1656
Glycerol 1-(9Z-octadecenoate) 2-octanoate 3-tetradecanoate	9.369	693.627	1.069	0.5095	0.9587	1.1719	1.258	0	1.2403	1.0121	1.2888
Guavin B	0.6534	695.1	0.1292	0.3662	0.2157	0.2294	0.3113	0.235	0.3352	0.2953	0.2984
Jubanine A	1.4733	696.331	0.0254	0.0274	0.0366	1.5569	1.6661	1.891	0.5538	0	0
Olitorin	1.4749	697.324	0.0274	0.1481	0.0457	1.0139	1.1986	1.4666	0	0	0.1498
CE(22:6(4Z,7Z,10Z,13Z,16Z,19Z))	9.9918	697.658	31.6614	33.3115	34.686	35.9208	37.2641	35.1766	29.271	28.8896	30.8391
PE(15:0/18:3(9Z,12Z,15Z))	7.7551	698.418	3.1139	3.1854	5.9329	1.5429	0	0	2.18	4.3642	2.2389
PE(18:3(6Z,9Z,12Z)/P-16:0)	10.5401	698.5	4.3267	2.5762	3.3042	5.3824	3.9445	5.1827	1.8493	2.7952	2.3552
N-(2R-Hydroxypentacosanoyl)-2S-amino-1,3S,4R-octadecanetriol	9.9895	698.662	15.4722	15.8407	17.1477	17.2077	17.297	16.7376	13.3859	14.437	15.9889
PA(18:1(11Z)/18:1(9Z))	7.7441	699.422	1.4762	1.4378	3.0039	0	0.5059	0	0.1948	0	0.6086
Cyclopassifloside IV	10.5398	699.503	2.0209	1.2041	1.6019	2.7852	1.9439	2.3186	0.8985	0.9271	1.1229
Arachisprenol 10	9.9858	699.668	4.1803	4.3012	4.4766	4.242	4.4075	4.5216	3.2926	3.5429	3.7369
3',5'-Diiodo-L-thyronine-beta-D-glucuronoside	10.0742	702.215	0.3701	0.2045	0.3843	0.4677	0	0.2739	0.2399	0.3514	18.5358
Agrocin 84	0.6362	702.865	1.6175	2.1338	2.162	6.5208	5.7595	5.956	4.6213	5.2375	4.3916
Tetrahydropteroyltri-L-glutamate	10.0766	704.214	0.2451	0.1831	0.2287	0.3088	0.0845	0.1304	0.1633	0.2423	10.424
Itraconazole	10.075	705.214	0.1099	0.2595	0.1498	0.1588	0	0.0976	0.0748	4.604	0
25-Acetyl-6,7-didehydrofevicordin F 3-glucoside	1.9852	705.32	0.1148	0.1753	0.1647	3.7794	3.4456	3.7232	0.6665	0.5594	0.4889
Fumonisin B2	1.9939	706.322	0.0338	0.2479	0.0732	1.8429	1.3937	1.635	1.9388	0	0
Spirolide D	12.3815	708.513	2.0723	1.8185	2.2343	1.8862	1.8981	2.1012	2.9271	2.9536	2.3585
DG(18:0/24:0/0:0)	12.3814	709.517	0	0.5259	1.0565	1.6367	0	1.0544	1.401	1.3807	1.4434
Convalloside	2.0699	711.317	0	0.0369	0	0	0	0.5235	1.9083	0	0.7003
PE(18:3(6Z,9Z,12Z)/16:1(9Z))	12.5243	712.489	3.3992	2.9247	4.1915	6.4898	9.7779	5.9171	0.6025	0.889	0.2681
19'-Hexanoyloxymytiloxanthin	12.5197	713.489	1.2169	1.0813	1.0113	2.6869	4.6352	2.3605	0	0.3013	0.1948
Neoconvallatoxoloside	0.6906	715.302	23.3222	26.7607	23.1425	2.2932	5.872	4.471	0	0.3962	0
DG(22:5n3/0:0/22:6n3)	2.2399	715.822	0.0507	0.091	0.1189	2.3034	2.4509	2.6633	0.1645	0.115	0.1262
ADP-Ribosyl-L-arginine	0.6869	716.306	7.5811	9.0451	7.7219	1.8761	2.024	1.3141	0.1251	0	0
PE(18:1(9Z)/16:1(9Z))	12.5436	716.525	2.7345	2.2	1.7537	4.1408	6.8236	4.2895	0.4288	0.2318	0.2759
PC(14:0/P-18:1(11Z))	2.2439	716.829	0.0169	0.0219	0.0366	1.3647	0.7637	0.9954	0.1385	0	0.0996
Theaflavin-3-gallate	0.6685	717.027	0.1871	0.1616	0.0782	1.2031	1.2853	1.6173	1.4371	1.5067	1.4398
Mulberrofuran T	0.6889	717.302	4.5505	5.5648	4.787	0	0	1.535	0	0	0.1123
Neocasomorphin	8.9615	717.46	7.3716	5.5915	5.0543	8.915	8.1824	8.0622	9.2632	9.638	8.7188
DG(22:5(4Z,7Z,10Z,13Z,16Z)/22:5(7Z,10Z,13Z,16Z,19Z)/0:0)	12.5445	717.519	1.1974	1.2492	1.1488	2.4076	3.1474	2.2946	0.2308	0.172	0.1916
PE(16:1(9Z)/18:0)	8.9606	718.463	3.4348	2.6858	2.4288	4.4051	3.9381	3.7559	5.1546	4.5915	3.994
PE(16:1(9Z)/18:0)	12.545	718.53	0	1.002	0	0.7396	1.4879	1.8796	0.239	0.1657	0.1609
PC(16:0/15:0)	11.2254	718.764	0	0.0881	0	1.847	1.8753	1.9063	2.3322	2.9219	2.2626
PC(16:0/P-16:0)	12.5292	718.84	1.1254	1.286	0.9574	1.3288	1.3043	1.3422	1.3836	1.4241	1.1293
Salvianolic acid L	0.6675	719.021	0.0085	0.0164	0.0366	1.5163	1.276	1.9984	1.784	1.7154	1.3533
Verteporfin	1.4698	719.315	0.0508	0.0603	0.1372	3.3294	3.8043	3.8008	0.6933	0.1938	0.2682
PG(16:1(9Z)/16:1(9Z))	8.9613	719.468	0.8344	0.7402	0.745	1.2834	1.0637	1.5592	1.371	1.2425	1.1533
PG(16:0/16:1(9Z))	11.1235	719.487	5.7629	6.4435	6.1832	2.8348	2.4674	3.1362	9.5985	10.6361	0.172
DG(24:0/0:0/20:2n6)	12.5253	719.854	0	1.4466	2.8832	2.4213	2.5817	2.1577	1.961	1.9232	1.9569
PE(P-18:1(9Z)/18:4(6Z,9Z,12Z,15Z))	11.1246	720.492	2.4478	2.6089	2.5828	2.0814	0.082	0	4.4422	0	4.7742
Sagerinic acid	0.6677	721.037	0.0085	0.0181	0	0.8334	0.8664	1.1077	0.9909	1.0024	0.8697
Physagulin G	2.1066	721.321	0.0432	0	0	1.4192	1.1599	1.4647	1.8357	0	1.0074
Trypanothione	9.746	724.261	1.4023	1.4739	1.3506	1.3244	1.2225	1.4265	1.1166	0.8277	0.8752
Molybdopterin-AMP	2.2004	724.872	0.0254	0.0319	0.0442	0.9451	0.9495	1.0415	0.2677	0.0972	0.0766
PE(P-18:0/18:3(9Z,12Z,15Z))	11.1079	726.529	1.2064	0.6996	1.2562	1.015	1.5668	1.332	1.0419	0.8224	1.1631
CerP(d18:1/24:1(15Z))	10.2865	728.588	0.9214	0.7989	2.0223	1.2973	0	0	0.6461	1.6285	0.5288
Jubanine B	10.0778	730.247	0.3006	0.0969	0.1189	0.1468	0	0.1304	0	0	3.8522
PE(18:4(6Z,9Z,12Z,15Z)/18:2(9Z,12Z))	0.9566	734.214	0	0.0176	0	0.3212	0	0.1752	2.4945	2.863	3.0721
N-desmethylclarithromycin	12.5226	734.47	1.549	1.2296	1.7739	3.0023	3.8865	2.7498	0.1993	0.3679	0.2675
PS(14:0/18:0)	12.3917	736.543	2.5581	2.4915	2.7521	2.9968	2.9997	2.8468	2.4776	2.7231	2.8798
3-O-beta-D-Galactopyranosylproanthocyanidin A5'	0.9304	737.271	2.1006	2.7673	2.0776	2.108	2.5324	2.7461	2.0214	2.2356	2.7118
Hydroxy Ritonavir	0.6782	737.286	104.869	124.857	105.582	33.2015	52.5168	42.3894	6.8421	5.9912	4.3315
Chondrillasterol 3-[glucosyl-(1->4)-glucoside]	12.3948	737.547	1.3717	1.396	1.2497	1.7568	1.5031	1.5464	1.2934	1.3853	1.553
PE(20:4(8Z,11Z,14Z,17Z)/16:1(9Z))	8.9711	738.39	3.389	3.6183	2.996	4.0781	4.0855	3.9131	3.5768	3.6576	3.5498
Isonuatigenin 3-[rhamnosyl-(1->2)-glucoside]	8.9713	739.394	1.6321	1.7771	1.4741	1.9054	1.6462	1.9871	1.6722	1.8439	1.6718
1,2-Di-O-myristoyl-3-O-(6-sulfoquinovopyranosyl)glycerol	12.5294	739.498	1.0197	0.8341	0.8783	1.7518	2.9157	1.4515	0	0	0.3908
Glabrin D	0.6734	740.289	5.3457	5.8048	5.4758	2.1338	2.7395	2.3401	0	0.1909	0.1087
PE(18:1(9Z)/18:2(9Z,12Z))	2.2048	740.395		0.088	0	2.0021	2.1148	2.5594	1.9725	0.9151	0.5511
PG(16:1(9Z)/18:3(9Z,12Z,15Z))	11.1203	741.807	4.9821	2.627	3.4972	2.2594	2.4299	2.9025	2.6504	3.5874	2.8759
PE(18:2(9Z,12Z)/18:1(9Z))	12.3877	742.497	3.1739	3.104	3.0089	3.3975	3.0356	3.0789	2.8023	2.8284	2.9388
Hordatine B glucoside	2.1182	743.411	0.0423	0.0712	0.0615	1.7899	1.7547	1.7136	1.2202	0.1944	0.4598
PG(16:1(9Z)/18:3(6Z,9Z,12Z))	12.4156	743.498	1.5935	1.6824	1.6429	1.887	1.8875	1.894	1.4933	1.4128	1.7052
Cyanidin 3-sambubioside 5-glucoside	1.7629	744.351	0.0254	0.0308	0.0457	2.2922	1.8777	2.0444	0	0	0.2208
PG(18:3(6Z,9Z,12Z)/16:0)	8.9902	745.496	1.9288	0.8361	0	3.3359	3.3245	3.2152	2.0697	2.1452	3.2943
PG(18:2(9Z,12Z)/16:0)	11.0887	745.503	4.0146	4.7418	5.2964	2.059	2.0374	2.3594	3.6316	0	4.3853
PE(18:1(9Z)/18:0)	8.9734	746.495	0.4662	0.8976	0.7441	1.6757	1.749	1.7061	1.5668	1.1311	1.3125
Bisisodiospyrin	0.6448	747.111	4.386	4.1155	5.063	2.4336	2.8337	1.5688	1.8059	1.7519	1.7915
PG(16:1(9Z)/18:0)	8.6442	747.519	0	0	0	1.3942	0.8572	1.0161	2.0801	0.594	1.1672
Trabectedin metabolite M8b (ET-729)	0.6408	748.116	1.1749	1.0472	1.3181	0.3204	0.5796	0.3427	0.4359	0.4981	0.5914
Dioctyltin isooctylthioglycolate	0.9704	751.235	0	0.1674	0.4433	0.5532	0.5439	0	0.6749	0.9046	0.5651
beta-Casomorphin (1-6)	1.4728	751.377	0.0169	0.1508	0.0274	0.9224	1.0396	1.1129	0.157	0.1916	0.134
TG(14:0/14:0/16:0)	1.972	751.851	0.0274	0.1185	0.0091	0.9922	1.1542	1.317	0.2585	0.0673	0.0394
Vindesine	2.1086	752.354	0	0.0264	0	1.1166	1.0935	1.2473	2.2632	0	0.9092
Labadoside	0.6668	755.259	0.0676	0	0.1281	0.0706	0	0	0	0	0.0383
Phomopsin B	1.7945	755.357	0.0254	0.0931	0.0732	3.7196	2.2881	3.2019	0.3088	0.3679	0.2996
Malvidin 6-(6-p-coumaroylglucoside)-4-vinylphenol	0.6681	756.258	0.0676	0.0646	0.0457	0.0353	0	0	0	0.015	0
Glucoconvallasaponin B	2.202	757.393	0	0.0176	0	0	0.2212	0.1361	3.7518	3.5242	2.1375
Rubrofusarin 6-[glucosyl-(1->3)-glucosyl-(1->6)-glucoside]	0.6414	758.984	1.2902	1.7337	1.9382	2.4198	2.7638	2.3828	1.6629	1.8068	2.3034
Albanin G	0.9342	759.254	0	0.3651	0	5.0916	5.3391	5.2106	5.6138	4.6478	6.1373
Delphinidin 3-lathyroside 5-glucoside	0.6666	760.27	10.3565	12.5247	11.0683	5.2337	5.78	5.6187	3.1768	1.6065	1.6294
TG(15:0/14:0/16:1(9Z))	9.8356	763.605	2.5487	3.2867	2.7586	2.6924	2.7808	2.7785	2.218	2.9921	2.7322
Fumonisin A1	2.3748	764.431	0.0423	0.0219	0.1855	2.4069	2.5297	2.9342	0.3963	0.3906	0.2796
PC(P-18:1(9Z)/18:4(6Z,9Z,12Z,15Z))	9.8342	764.609	1.3963	2.2365	1.5149	1.5782	1.3234	1.3484	1.2939	1.5743	1.3508
Spinacoside D	1.737	765.347	0.0592	0.0463	0.0659	1.5214	1.8205	1.7708	0	0.2452	0.2049
Momordin I	12.5242	765.463	0.541	0.4468	0.6364	2.3633	2.5032	2.3257	1.4639	1.3779	1.4321
PE(18:0/20:5(5Z,8Z,11Z,14Z,17Z))	12.5233	766.472	0.2789	0.2794	0.2801	1.0944	1.2165	1.3303	0.7537	0.6264	0.6664
(3b,5a,25R)-3-Hydroxyspirostan-6-one 3-[2-acetylarabinosyl-(1->6)-glucoside]	1.3469	767.401	0	0	0.0274	1.2781	1.6406	1.5809	0.2861	0.1645	0.0702
PC(P-18:1(11Z)/18:1(11Z))	12.5275	770.851	4.7428	5.4248	4.1857	4.6103	5.8626	5.023	6.4336	5.7463	5.7448
Aginoside progenin	2.0999	771.35	0	0.0441	0	1.0342	0.9575	1.0831	2.2407	1.792	0.8158
PC(18:4(6Z,9Z,12Z,15Z)/18:3(9Z,12Z,15Z))	2.1291	774.333	0	0.0441	0	0.6496	0.6206	0.836	4.254	5.34	2.8716
PC(o-16:1(9Z)/20:0)	2.3711	774.887	0.0274	0.1293	0.0598	1.4694	0.9801	1.1344	0.0972	0.0946	0.0789
Lyciumoside IV	2.1229	775.338	0.0432	0	0.0283	0	0.6049	0.6501	2.2942	2.8745	1.8695
3'-Sialyl-3-fucosyllactose	10.5466	780.231	0	0.2528	0.0611	0.0422	0.0556	0.0351	0	0	0.071
PS(22:6(4Z,7Z,10Z,13Z,16Z,19Z)/14:0)	2.1395	780.41	0	0.1487	0.0274	1.6183	1.3454	1.3859	0.3784	0.2086	0.0731
N,N'-Diacetylchitobiosyldiphosphodolichol	0.6679	781.249	24.8351	32.394	28.9842	11.7118	12.1999	12.9771	4.7985	4.6693	3.5232
SM(d18:0/22:3(10Z,13Z,16Z))	2.1863	781.901	0.0338	0.0383	0.0366	1.6533	1.2042	1.2423	0	0	0.069
PS(18:2(9Z,12Z)/18:3(9Z,12Z,15Z))	0.6673	782.252	7.782	5.7156	8.9534	4.1367	4.3928	3.9911	1.7745	1.6174	1.2996
Kaempferol 3-(2''-rhamnosyl-6''-acetylgalactoside) 7-rhamnoside	10.5316	783.19	0.1144	0.9317	0	0.2582	0.1014	0	0.1036	0.1271	4.6444
Madlongiside D	1.6767	783.432	0	0.0969	0.0366	1.0415	1.297	1.5951	0.0834	0.1226	0.0812
TG(15:0/14:1(9Z)/18:4(6Z,9Z,12Z,15Z))	9.7882	783.571	0	1.7195	1.6486	1.6258	1.4598	1.5205	2.0797	2.2157	2.1387
FAD	2.0783	784.151	0.0648	0.0529	0	0	0.1844	0.1452	0.9969	0.8688	1.0283
Degalloyltheaflavonin	10.5385	785.19	0	0.2904	0	0	0	0.0439	0.0462	1.2272	0.0552
SM(d16:1/24:1(15Z))	12.5306	786.825	0.928	1.2339	0.734	1.1034	1.162	1.0647	1.2041	1.3276	1.3904
TG(15:0/14:0/18:3(6Z,9Z,12Z))	12.5249	787.844	1.9461	2.673	2.2727	2.0326	2.1031	2.1294	2.0151	2.0088	2.0372
PE(18:1(11Z)/22:5(7Z,10Z,13Z,16Z,19Z))	12.3788	792.514	1.6185	0.7416	1.5669	1.663	1.4827	1.6811	1.3333	1.5313	1.4758
Mocimycin	1.4849	797.379	0	0.1703	0.0568	1.626	1.2875	1.2692	0.3969	0	0
PC(18:4(6Z,9Z,12Z,15Z)/20:5(5Z,8Z,11Z,14Z,17Z))	1.9141	800.366	0.0169	0.1905	0.0274	1.3557	0	1.2624	0.2841	0	0.1498
Spinacetin 3-(2''-apiosylgentiobioside)	0.6532	803.232	22.1825	31.654	22.3649	6.3702	8.0193	6.3366	3.0085	3.2211	3.2604
Trabectedin metabolite M16e	0.6536	804.235	7.4809	11.0191	7.4808	2.0845	2.6065	2.6649	1.0845	1.2552	1.0235
PC(o-18:0/20:0)	12.4765	804.826	0	1.5069	0	1.3153	1.1863	1.1374	1.1569	0	1.0638
Stevioside	0.652	805.231	4.5933	6.5483	4.2809	1.3169	1.659	1.2916	0.7045	0.525	0.5338
Licoricesaponin C2	2.138	807.425	0.0169	0.1075	0.0366	1.4967	1.1945	1.3589	0	0	0
Taxotere	1.7109	808.354	0.0219	0.101	0.064	0.8449	1.0341	0.9753	0	0	0
Pimecrolimus	1.5712	810.363	0	0.011	0.0183	1.3913	0.9157	0.9859	0.6184	0.2617	0.2069
Luteolin 7-O-[beta-D-glucuronosyl-(1->2)-beta-D-glucuronide]-4'-O-beta-D-glucuronide	0.6466	815.101	3.837	3.04	4.0047	1.0376	1.8763	1.1597	1.2921	1.2713	1.5705
(3b,6a,12b,20S,23E)-Dammar-23-ene-3,6,12,20,25-pentol 6,20-diglucoside	0.9096	815.214	0	0	0	8.2995	8.8683	8.8967	9.1161	7.9263	10.9908
TG(14:0/18:3(9Z,12Z,15Z)/o-18:0)	0.6453	816.105	0.9603	1.8749	1.2655	0.6391	0.6149	0.3787	0.1661	0.3453	0.5365
PC(24:1(15Z)/14:0)	10.25	816.643	0.4565	0.3287	0.5238	1.0649	0	0	0.5907	0.2671	0.7885
PE(20:1(11Z)/22:5(4Z,7Z,10Z,13Z,16Z))	0.846	818.217	0	1.8314	0	1.6953	1.6239	0.7385	0	0.5282	0.4567
Licoricesaponin E2	2.15	819.426	0.0216	0.0088	0	0	0	0.2433	13.1556	16.7548	9.0031
SM(d19:1/24:1(15Z))	11.1183	826.788	3.7375	2.0685	2.0623	0	1.5783	2.1195	2.1821	2.3506	2.4019
Glucosylceramide (d18:1/25:0)	0.6391	826.971	1.1771	1.7333	1.6347	2.3386	2.4364	2.0356	1.628	1.8623	1.9936
TG(14:1(9Z)/14:0/22:2(13Z,16Z))	2.0522	829.727	0.0548	0.1939	0.064	1.7564	2.0902	1.8147	0.0673	0.046	0.1025
TG(18:3(9Z,12Z,15Z)/15:0/o-18:0)	2.0492	830.061	0.0423	0.0493	0.0915	2.269	2.5367	2.5325	0.3692	0.1627	0.0946
PC(o-18:1(9Z)/22:0)	2.2576	830.878	0.0169	0.1939	0.0549	1.3956	1.2787	1.6071	0.2123	0.0885	0.0789
27-O-demethylrifabutin	12.5237	833.471	0.1192	0.2341	0.3153	1.1838	1.1679	1.3728	0.7403	0.6367	0.6709
Glucosylceramide (d18:1/26:1(17Z))	0.6378	838.84	0.9467	1.6453	1.415	5.0525	4.7202	4.6106	3.7207	4.3981	3.5689
26-(2-Glucosyl-6-acetylglucosyl]-1,3,11,22-tetrahydroxyergosta-5,24-dien-26-oate	1.81	843.382	0.0657	0.3878	0.0732	2.6627	1.9478	2.3248	0.2468	0.2452	0.1814
TG(14:0/o-18:0/20:3(5Z,8Z,11Z))	1.8098	843.885	0.0873	0.2585	0.1006	2.2784	1.8283	1.9354	0.0972	0.069	0.1104
PE(22:6(4Z,7Z,10Z,13Z,16Z,19Z)/22:1(13Z))	4.4519	846.444	3.2043	2.9785	2.106	2.9282	2.6968	1.2008	0.2243	0.1671	0.1814
PC(16:0/24:0)	2.2887	846.915	0.0676	0.0603	0.064	2.3298	2.7404	2.777	0.1421	0.0766	0.1183
Rifabutin	4.4511	847.447	1.7694	1.8531	1.1148	1.536	1.46	0.5409	0.1145	0.0996	0.0909
Neuromedin B (4-10)	1.905	848.38	0.0423	0.0877	0.1281	1.9415	1.9545	2.4727	0.2393	0.2606	0.1892
3-Methylcrotonyl-CoA	11.0967	850.251	1.5289	0.14	0.1281	0.0929	0.1025	0.1159	0.1385	0.0748	0.2129
PGP(18:1(9Z)/18:3(6Z,9Z,12Z))	4.456	851.4	6.0966	6.4231	4.6134	5.8001	6.7397	5.3121	2.7874	2.2385	2.0941
2-Methylbutyryl-CoA	11.0934	852.252	1.1326	0.0862	0.0665	0.1235	0.1014	0	0.0738	0	1.9814
alpha-Chaconine	4.4557	852.403	3.0983	2.183	2.1281	2.1246	3.2906	2.8334	1.5456	1.1148	1.147
Hovenidulcioside A1	1.6804	853.443	0.0164	0.0754	0.0183	1.6511	0.8364	1.0544	0.2492	0.0673	0.0631
TG(15:0/20:5(5Z,8Z,11Z,14Z,17Z)/o-18:0)	2.259	853.903	0.0169	0	0.0457	1.8172	0	1.4735	0	0	0.046
PC(P-18:1(9Z)/24:1(15Z))	12.532	854.81	1.1849	1.3122	0.7319	1.4361	1.2966	1.1315	1.2438	1.3109	1.2759
Hydroxymethylbilane	11.0911	855.21	0.1014	0.1185	0.1006	0.2824	0.1774	0.1142	0.1234	0	3.4239
Pisumoside A	1.7101	855.388	0.0169	0.0219	0.1978	1.2964	1.333	1.3887	0	0	0.1095
PGP(18:1(9Z)/18:0)	2.1268	855.409	0.0324	0	0.0283	0.5677	0.5705	0.6346	2.2204	2.2402	1.7997
TG(15:0/20:4(5Z,8Z,11Z,14Z)/o-18:0)	12.5215	855.83	1.8515	2.6921	2.2932	2.2252	2.4229	2.1237	2.2014	2.1681	2.1609
Cyanidin 3-(3-glucosyl-6-malonylglucoside) 4'-glucoside	11.0909	856.212	0.1126	1.6247	0.1006	0.203	0.1014	0.1279	0.1477	0.1346	0.2287
Sesaminol glucosyl-(1->2)-[glucosyl-(1->6)]-glucoside	11.0907	857.211	0.093	1.2864	0.1281	0.1765	0.0591	0.0799	0.0823	2.5425	0.2287
PGP(18:0/18:1(11Z))	2.1948	857.439	0	0.0539	0.073	1.3945	0	0.4833	1.3004	1.2267	1.0746
Tricin 7-[feruloyl-(->2)-glucuronyl-(1->2)-glucuronide]	11.0951	859.21	0.4274	0	0.0667	0.0618	0.0422	0.0439	0.0374	0.5901	0.0946
Cyanidin 3-(malonylsophoroside) 5-glucoside	2.3902	860.416	0.0169	0.0274	0.0862	1.2722	0.8571	1.032	0.3066	0.2452	0.205
PE(20:0/24:0)	10.2324	860.667	0.5241	0.2971	1.5445	0.9877	0	0	0.5603	1.2938	0.3602
Corchorusoside E	0.6659	861.189	0.4497	1.6247	0.7032	2.1079	2.4401	2.5492	1.1294	1.2212	1.1143
Sennoside A	0.666	863.184	0.811	2.2092	0.2785	1.42	1.6573	1.7569	0	0	0.6447
Casomorphin	2.0383	864.454	0.0476	0.0329	0.0654	3.364	2.5989	2.5158	0.2954	0.0673	0.0946
All trans decaprenyl diphosphate	2.0417	865.454	0.0164	0.1616	0.0274	1.1818	1.2734	1.2818	0.0748	0.0613	0
25-Acetyl-6,7-didehydrofevicordin F 3-[glucosyl-(1->6)-glucoside]	1.535	867.388	0.0169	0.0278	0.0183	0.9632	0.9832	1.1305	0.1122	0.1533	0.1025
3'-p-Hydroxypaclitaxel	12.5303	870.452	0.803	0.5742	0.8617	1.367	2.2943	1.1062	0.1421	0.3312	0.1348
P1,P4-Bis(5'-xanthosyl) tetraphosphate	0.6456	871.218	7.9745	5.2022	6.9326	1.611	1.6669	1.6625	0.4114	0	0
Capsicoside C3	2.1132	871.451	0.0438	0.1508	0.0274	1.393	1.6645	1.3379	0.5631	0.1795	0
Benzoyl-CoA	1.5554	872.356	0.0338	0.1508	0	1.1026	1.3552	1.2984	0.3138	0.1286	0.1533
PC(18:1(9Z)/24:0)	9.0855	872.854	1.9547	1.5648	2.069	1.5539	1.5863	1.6429	1.1756	1.6299	1.4044
Cyclohex-1,5-diene-1-carboxyl-CoA	11.1638	874.058	0.0383	0	0.0274	0	0.0253	0	0	0	0.0315
Hebevinoside XIV	2.004	879.453	0.0169	0.1077	0	1.4278	1.3843	1.2103	0.4057	0.3219	0.3706
PC(22:5(4Z,7Z,10Z,13Z,16Z)/22:5(7Z,10Z,13Z,16Z,19Z))	1.8488	882.467	0.0085	0.0657	0.1281	2.7289	2.7307	3.4184	0.329	0.2912	0.2839
3,3'-Digalloylprocyanidin B2	0.6413	883.091	2.1107	3.9007	2.4366	0.6134	1.2377	0.8787	0.6915	1.1176	0.8951
Pitheduloside B	1.8508	883.46	0	0.0274	0.1616	1.9955	1.5349	2.0621	0.6608	0.2221	0
PE(22:0/24:1(15Z))	2.5276	886.966	0	0.0274	0.0754	1.0308	1.0527	1.1256	0.0646	0.0153	0.0237
PE(22:0/24:0)	2.2764	888.923	0.0761	0.0712	0.1372	3.0691	3.5443	3.6798	0.2094	0.1876	0.1054
Pectenotoxin 7	2.2748	889.423	0.0845	0.3878	0.2013	3.2051	3.4509	3.5252	0.2542	0.2141	0.134
TG(15:0/22:1(13Z)/o-18:0)	2.2784	889.921	0.0507	0.0657	0.0549	1.6305	1.6072	1.8628	0.0928	0.0712	0.071
PC(24:1(15Z)/20:3(8Z,11Z,14Z))	0.6427	894.957	1.4715	2.9844	1.4572	1.3991	1.7505	1.7928	1.165	1.5017	1.542
Chinenoside VI	1.8578	903.383	0.0507	0.0438	0.0457	1.1232	1.5048	1.3679	0.2767	0.2081	0.1577
PGP(18:1(11Z)/22:5(4Z,7Z,10Z,13Z,16Z))	4.6796	903.55	0.0329	0	0.0366	9.4496	8.959	9.2597	0	0.0893	0.0079
TG(20:0/18:1(11Z)/o-18:0)	1.8592	903.882	0	0.0438	0.1438	1.0508	1.2722	1.238	0.2155	0.1226	0.1498
Pelargonidin 3-O-[b-D-Glucopyranosyl-(1->2)-[4-hydroxycinnamoyl-(->6)]-b-D-glucopyranoside](E-) 5-O-b-D-glucopyranoside	4.672	904.554	0.0254	0.1307	0.0549	4.6835	4.0581	3.8422	0	0	0.0307
PGP(18:0/22:5(7Z,10Z,13Z,16Z,19Z))	4.6729	905.556	0	0.0754	0	1.4422	1.2701	1.4121	0	0.023	0
Sodium stibogluconate	0.6368	906.825	0.5325	1.0428	1.0038	3.7786	3.4175	3.8259	3.4751	3.0712	2.8428
PGP(18:0/22:4(7Z,10Z,13Z,16Z))	5.2207	907.58	0.011	0	0.0274	1.5199	1.4076	1.2858	0	0.069	0
Nonanoyl-CoA	5.2204	908.585	0	0	0.0091	0.6706	0.7769	0.6414	0.0374	0.0455	0.0473
3-O-Sulfogalactosylceramide (d18:1/26:1(17Z))	7.679	918.581	4.9032	6.0521	4.4506	2.0698	4.2486	4.059	5.506	5.0207	4.4738
Kaempferol 3-(2-p-coumaroylsophoroside) 7-glucoside	0.6679	919.145	0.0592	0.2078	0.7649	1.2622	1.4218	1.2222	0.687	0.5831	0.61
PIP(16:0/18:0)	7.681	919.585	2.6752	3.2959	2.6069	0	2.6313	2.1815	3.1785	2.7484	2.644
Cassiaside B2	0.678	921.148	0.0254	0.2035	0	1.3063	1.5645	1.1669	0.5692	0.5624	0.5334
Decanoyl-CoA (n-C10:0CoA)	1.6139	922.426	0.0085	0	0.0183	1.1665	0.807	1.005	0	0	0.0789
PC(22:4(7Z,10Z,13Z,16Z)/24:0)	12.5325	922.799	1.0307	1.1103	0.7136	1.2978	1.2469	1.0791	1.0506	1.0835	1.0504
TG(20:4(5Z,8Z,11Z,14Z)/20:4(5Z,8Z,11Z,14Z)/18:3(9Z,12Z,15Z))[iso3]	4.7725	923.517	0	0.0352	0	1.0273	1.0449	0.9581	0	0.0574	0.0493
TG(18:0/20:3(5Z,8Z,11Z)/18:2(9Z,12Z))	12.5232	923.818	1.8166	2.1967	1.9756	2.1693	2.2122	2.1796	2.2682	1.9688	2.0793
3(S)-Hydroxy-2(S),6-dimethyl-heptanoyl-CoA	11.8512	924.271	0.1606	0.2154	0.1347	0.1853	0.076	0	0	0.8817	0.1801
Oolonghomobisflavan B	11.8507	929.234	1.3844	0.1077	0.1372	0.1912	0.0929	0.136	0.1529	1.2905	0
TG(18:1(9Z)/22:1(13Z)/o-18:0)	11.8485	930.231	0.1014	1.1353	0.183	0.1412	0.1304	0.0629	0.1067	0.9885	0.1987
Guanosine pentaphosphate adenosine	11.2436	930.696	0.0432	0.0441	0	1.8358	1.7935	1.8557	2.2757	2.9092	2.8401
2-Feruloyl-1,2'-disinapoylgentiobiose	11.851	931.229	0.0896	0.2047	0.0732	0.0971	0.076	0	0.0823	0.7664	0.1271
Notoginsenoside R1	5.2139	933.591	0.0164	0.0323	0.0183	1.0343	1.2118	1.4118	0.0224	0.0383	0.0079
(3b,5b,22a,25R)-Furostane-22-methoxy-3,26-diol 3-[glucosyl-(1->2)-glucoside] 26-glucoside	12.4289	935.623	0.1014	0.0603	0	0.0953	0	0.1054	0	0.1122	0
(S)-Hydroxydecanoyl-CoA	1.6361	938.424	0.0169	0.0493	0.0366	1.444	1.5074	1.5889	0.4669	0.1165	0.069
Betavulgaroside VIII	0.6428	941.206	0.9394	1.168	1.377	0.0709	0	0.169	0	0	0.1407
TG(18:2(9Z,12Z)/22:1(13Z)/o-18:0)	12.4963	942.104	0	0.0219	0.0323	0.0353	0.0253	0	0	0.015	0.0473
PIP(16:0/20:2(11Z,14Z))	3.89	943.529	0.1589	0.3124	0.1189	1.2981	1.462	1.6102	1.1335	1.0135	0.9462
1alpha,3beta,22R-Trihydroxyergosta-5,24E-dien-26-oic acid 3-O-b-D-glucoside 26-O-[b-D-glucosyl-(1->2)-b-D-glucosyl] ester	2.148	947.449	0.0592	0.12	0.1956	3.7847	3.8682	4.4714	0.2916	0.3189	0.1735
3Z-dodecenoyl-CoA	2.1477	948.453	0.0592	0.0603	0.064	1.8418	1.9736	2.427	0.4101	0.1869	0.1379
Lauroyl-CoA	12.3825	950.614	0.093	0.0969	0	0.0441	0	0.0745	0.0614	0.046	0.0485
Quercetin 3-(6''-caffeoylsophorotrioside)	9.2033	950.902	3.5857	3.2466	3.4373	3.7157	3.5172	3.6976	4.2652	4.3269	4.3362
Rebaudioside C	1.6455	951.435	0.0338	0.0329	0.0457	1.5683	1.6596	1.7056	0.0972	0.1533	0.0789
TG(20:4(5Z,8Z,11Z,14Z)/22:1(13Z)/o-18:0)	9.201	951.906	2.724	2.6704	2.5229	2.44	2.3291	2.5106	3.0645	3.0329	2.7979
CDP-DG(16:0/16:0)	1.0317	952.393	0	0.1233	4.1344	0.2346	0.3421	0.3303	0	0	0.1966
Isoscoparin 2''-(6-(E)-feruloylglucoside) 4'-glucoside	0.6415	962.949	1.0453	1.9782	1.0561	1.2471	1.2791	0.895	0.7886	0.9661	1.0413
Lyciumin C	12.3775	964.631	0.0383	0.1831	0.2104	0.15	0	0.0527	0	0.0766	0.1419
Rebaudioside A	1.8118	967.482	0	0.1293	0.0366	0.9509	0.8571	1.121	0.1196	0.092	0.0867
(2S,6R,10R)-Trimethyl-2E-hendecenoyl-CoA	12.5235	972.113	0	0.0798	0	0.1488	0.0507	0.0703	0.081	0.0892	0.0931
Lactosylceramide (d18:1/24:0)	12.5239	974.815	2.716	3.472	2.4807	3.4413	3.4995	3.0403	3.3246	3.3292	3.3467
(8R,8'R)-Secoisolariciresinol 9,9'-bis-[4-carboxy-3-hydroxy-3-methylbutanoyl-(->6)-glucoside]	0.6766	975.387	42.8078	54.8484	41.2498	20.8762	24.4987	15.1151	2.4707	1.1352	0
TG(20:0/18:0/22:0)	12.5107	976.101	0.0169	0	0.0274	0.0647	0	0.0279	0.0462	0	0.0383
Crocin	0.6763	977.388	11.6459	14.316	10.7186	6.17	7.2022	4.2369	0	0.2748	0.2191
Tetradecanoyl-CoA	0.6788	978.392	4.3912	4.8688	3.7728	2.1702	2.2651	1.5889	0.1346	0.1456	0.1183
CDP-DG(18:1(11Z)/16:0)	12.4239	980.672	0	0	0.0274	0	0.0466	0.1054	0.0369	0.0307	0
Cobinamide	12.5367	990.787	0.8914	1.0224	0.6114	0.7193	1.0411	0.7107	1.0098	0.996	0.9686
TG(18:2(9Z,12Z)/22:5(4Z,7Z,10Z,13Z,16Z)/22:6(4Z,7Z,10Z,13Z,16Z,19Z))	12.5229	991.806	1.5579	2.0839	1.686	1.7722	1.6346	1.6765	1.5548	1.5626	1.6445
TG(20:2n6/22:5(4Z,7Z,10Z,13Z,16Z)/22:5(7Z,10Z,13Z,16Z,19Z))	0.6727	993.361	0.0254	0	0.0431	0.1625	0	0.0373	0.1485	0.0402	0.0881
(S)-3-Hydroxytetradecanoyl-CoA	12.5208	994.139	0	0.0574	0.0549	0.0253	0	0	0	0.0607	0.0314
PIP2(18:1(9Z)/16:0)	0.9417	995.354	0	8.0176	3.7956	6.3911	7.1536	7.5503	5.8944	6.4961	7.8862
O-b-D-glucopyranosyl-(1->3)-O-2-(acetylamino)-2-deoxy-b-D-glucopyranosyl-(1->3)-O-[6-deoxy-a-L-galactopyranosyl-(1->4)]-O-b-D-galactopyranosyl-(1->4)-O-[6-deoxy-a-L-galactopyranosyl-(1->3)]-D-Glucose	0.9439	996.356	0	3.997	1.7685	3.0455	3.2732	3.2108	2.7038	3.0444	3.2962
PIP2(16:0/18:1(11Z))	0.6704	997.371	12.3055	13.5744	13.3078	5.4381	7.4301	6.6857	2.0065	0	0
LS tetrasaccharide d	0.6725	999.37	3.654	3.9673	3.6363	2.1254	2.2843	1.9511	0	0	0.2002
(S)-Nerolidol 3-O-[a-L-Rhamnopyranosyl-(1->4)-a-L-rhamnopyranosyl-(1->2)-[4-(4-hydroxy-3-methoxycinnamoyl)-(E)-a-L-rhamnopyranosyl-(1->6)]-b-D-glucopyranoside]	1.989	999.477	0.0329	0.2262	0.0457	1.2377	1.4644	1.7155	0.5446	0.1795	0.1456
